# Supplementary material for: Dimethyl 5-acetyl-1-hy­droxy-4-methyl-1H-pyrrole-2,3-di­carboxyl­ate, an oxidation-resistant N-hy­droxy­pyrrole
Source: Acta Crystallogr Sect E Struct Rep Online. 2014 Jan 4;70(Pt 2):o110–1. doi: 10.1107/S1600536813034466 (PMC3998280; doi:10.1107/S1600536813034466)
Supplement: Supplementary file 1 [file e-70-0o110-sup1.cif]

##############################################################################
#                                                                            #
# This CIF contains the data in a paper accepted for publication in          #
# Acta Crystallographica Section E. It conforms to the requirements of       #
# Notes for Authors for Acta Crystallographica Section E, and has been       #
# peer reviewed under the auspices of the IUCr Commission on Journals.       #
#                                                                            #
# Full details of the Crystallographic Information File format               #
# are given in the paper "The Crystallographic Information File (CIF):       #
# a New Standard Archive File for Crystallography" by S. R. Hall, F. H.      #
# Allen and I. D. Brown [Acta Cryst. (1991), A47, 655-685].                  #
#                                                                            #
# The current version of the core CIF dictionary is obtainable from          #
# ftp://ftp.iucr.org/pub/cif_core.dic.                                       #
#                                                                            #
# Software is freely available for graphical display of the structure(s)     #
# in this CIF. For information consult the CIF software page                 #
# http://www.iucr.org/resources/cif/software.                                #
#                                                                            #
# This file may be used for bona fide research purposes within the           #
# scientific community so long as proper attribution is given to the journal # 
# article from which it was obtained.                                        #
#                                                                            #
##############################################################################
data_I
_database_code_depnum_ccdc_archive 'CCDC 978380'
_audit_creation_method     'SHELXL-97 & ZCIF'
_journal_date_recd_electronic     2013-12-03
_journal_date_accepted     2013-12-22
_journal_name_full     'Acta Crystallographica, Section E'
_journal_year     2014
_journal_volume     70
_journal_issue      2
_journal_page_first     o110
_journal_page_last     o111
_journal_paper_category     QO
_journal_paper_doi     10.1107/S1600536813034466
_journal_coeditor_code     LD2115
_publ_contact_author_name     'Joseph P. Y. Kao'
_publ_contact_author_address
;
Center for Biomedical Engineering and Technology and Department of Physiology,
School of Medicine, University of Maryland, Baltimore, MD 21201, USA
;
_publ_contact_author_email     jkao@umaryland.edu
_publ_contact_author_fax     ?
_publ_contact_author_phone     '410-706-4167'
_publ_section_title
;
Dimethyl 5-acetyl-1-hydroxy-4-methyl-1<i>H</i>-pyrrole-2,3-dicarboxylate, an
oxidation-resistant <i>N</i>-hydroxypyrrole
;
loop_
    _publ_author_name
    _publ_author_footnote
    _publ_author_address
    'Rosen, Gerald M.' .
;
Department of Pharmaceutical Sciences, School of Pharmacy,
University of Maryland, Baltimore, Maryland 21201, USA
;
    'Muralidharan, Sukumaran' .
;
Center for Biomedical Engineering and Technology, School of Medicine,
University of Maryland, Baltimore, MD 21201, USA
;
    'Zavalij, Peter Y.' .
;
Department of Chemistry and Biochemistry, University of Maryland,
College Park, MD 20742, USA
;
    'Kao, Joseph P. Y.' .
;
Center for Biomedical Engineering and Technology, School of Medicine,
University of Maryland, Baltimore, MD 21201, USA
Department of Physiology,
School of Medicine, University of Maryland, Baltimore, MD 21201, USA
;
_chemical_name_systematic
;
Dimethyl 5-acetyl-1-hydroxy-4-methyl-1<i>H</i>-pyrrole-2,3-dicarboxylate
;
_chemical_name_common     ?
_chemical_formula_moiety     'C11 H13 N O6'
_chemical_formula_sum     'C11 H13 N O6'
_chemical_formula_iupac     'C11 H13 N O6'
_chemical_formula_weight     255.22
_symmetry_cell_setting     monoclinic
_symmetry_space_group_name_H-M     'P 21/c'
_symmetry_space_group_name_Hall     '-P 2ybc'
loop_
    _symmetry_equiv_pos_as_xyz
    'x, y, z'
    '-x, y+1/2, -z+1/2'
    '-x, -y, -z'
    'x, -y-1/2, z-1/2'
_cell_length_a     10.3893(8)
_cell_length_b     15.1803(12)
_cell_length_c     7.5789(6)
_cell_angle_alpha     90.00
_cell_angle_beta     99.6300(10)
_cell_angle_gamma     90.00
_cell_volume     1178.45(16)
_cell_formula_units_Z     4
_cell_measurement_reflns_used     13127
_cell_measurement_theta_min     2.4
_cell_measurement_theta_max     31.0
_cell_measurement_temperature     150(2)
_exptl_crystal_description     prism
_exptl_crystal_colour     colourless
_exptl_crystal_size_max     0.52
_exptl_crystal_size_mid     0.43
_exptl_crystal_size_min     0.31
_exptl_crystal_density_diffrn     1.439
_exptl_crystal_density_meas     ?
_exptl_crystal_density_method     'not measured'
_exptl_crystal_F_000     536
_exptl_absorpt_coefficient_mu     0.119
_exptl_absorpt_correction_type     multi-scan
_exptl_absorpt_process_details     '(<i>SADABS</i>; Sheldrick, 1996)'
_exptl_absorpt_correction_T_min     0.888
_exptl_absorpt_correction_T_max     0.964
_diffrn_ambient_temperature     150(2)
_diffrn_radiation_type     MoK\a
_diffrn_radiation_wavelength     0.71073
_diffrn_radiation_source     'fine-focus sealed tube'
_diffrn_radiation_monochromator     graphite
_diffrn_measurement_device_type     'Bruker SMART APEXII'
_diffrn_measurement_method     '\f and \w scans'
_diffrn_detector_area_resol_mean     8.333
_diffrn_reflns_number     19259
_diffrn_reflns_av_R_equivalents     0.0143
_diffrn_reflns_av_sigmaI/netI     0.0176
_diffrn_reflns_theta_min     1.99
_diffrn_reflns_theta_max     30.00
_diffrn_reflns_theta_full     30.00
_diffrn_measured_fraction_theta_max     1.000
_diffrn_measured_fraction_theta_full     1.000
_diffrn_reflns_limit_h_min     -14
_diffrn_reflns_limit_h_max     14
_diffrn_reflns_limit_k_min     -21
_diffrn_reflns_limit_k_max     21
_diffrn_reflns_limit_l_min     -10
_diffrn_reflns_limit_l_max     10
_diffrn_standards_decay_%     0
_refine_special_details
;
Refinement of <i>F</i>^2^ against ALL reflections. The weighted <i>R</i>-factor
<i>wR</i> and goodness of fit <i>S</i> are based on <i>F</i>^2^, conventional
<i>R</i>-factors <i>R</i> are based on <i>F</i>, with <i>F</i> set to zero for
negative <i>F</i>^2^. The threshold expression of <i>F</i>^2^ >
\s(<i>F</i>^2^) is used only for calculating <i>R</i>-factors(gt) <i>etc</i>.
and is not relevant to the choice of reflections for refinement.
<i>R</i>-factors based on <i>F</i>^2^ are statistically about twice as large
as those based on <i>F</i>, and <i>R</i>-factors based on ALL data will be
even larger. For all H atoms both coordinate and isotropic displacement
parameters were freely refined.
All H atoms were located from the difference Fourier maps and refined
unconstrained including isotropic displacement parameters.
;
_reflns_number_total     3437
_reflns_number_gt     2836
_reflns_threshold_expression     I>2sigma(I)
_refine_ls_structure_factor_coef     Fsqd
_refine_ls_matrix_type     full
_refine_ls_R_factor_all     0.0368
_refine_ls_R_factor_gt     0.0305
_refine_ls_wR_factor_gt     0.0638
_refine_ls_wR_factor_ref     0.0643
_refine_ls_goodness_of_fit_ref     1.000
_refine_ls_restrained_S_all     1.000
_refine_ls_number_reflns     3437
_refine_ls_number_parameters     215
_refine_ls_number_restraints     0
_refine_ls_hydrogen_treatment     refall
_refine_ls_weighting_scheme     calc
_refine_ls_weighting_details
              'w=1/[\s^2^(Fo^2^)+(0.01P)^2^+0.4962P], P=(max(Fo^2^,0)+2Fc^2^)/3'
_atom_sites_solution_hydrogens     difmap
_atom_sites_solution_primary     direct
_atom_sites_solution_secondary     difmap
_refine_ls_shift/su_max     0.000
_refine_ls_shift/su_mean     0.000
_refine_diff_density_max     0.351
_refine_diff_density_min     -0.189
_refine_ls_extinction_method     none
_refine_ls_extinction_coef     ?
loop_
    _atom_type_symbol
    _atom_type_description
    _atom_type_scat_dispersion_real
    _atom_type_scat_dispersion_imag
    _atom_type_scat_source
    'C' 'C' 0.0033 0.0016
                         'International Tables Vol C Tables 4.2.6.8 and 6.1.1.4'
    'H' 'H' 0.0000 0.0000
                         'International Tables Vol C Tables 4.2.6.8 and 6.1.1.4'
    'N' 'N' 0.0061 0.0033
                         'International Tables Vol C Tables 4.2.6.8 and 6.1.1.4'
    'O' 'O' 0.0106 0.0060
                         'International Tables Vol C Tables 4.2.6.8 and 6.1.1.4'
_computing_data_collection     '<i>APEX2</i> (Bruker, 2010)'
_computing_cell_refinement     '<i>SAINT</i> (Bruker, 2010)'
_computing_data_reduction     '<i>SAINT</i> (Bruker, 2010)'
_computing_structure_solution     '<i>SHELXS97</i> (Sheldrick, 2008)'
_computing_structure_refinement     '<i>SHELXL2012</i> (Sheldrick, 2008)'
_computing_molecular_graphics
;
<i>XSHELL</i> (Bruker, 2010) and <i>Mercury</i> (Macrae <i>et al.</i>,
2008)
;
_computing_publication_material     '<i>publCIF</i> (Westrip, 2010)'
loop_
    _atom_site_type_symbol
    _atom_site_label
    _atom_site_fract_x
    _atom_site_fract_y
    _atom_site_fract_z
    _atom_site_U_iso_or_equiv
    _atom_site_adp_type
    _atom_site_calc_flag
    _atom_site_refinement_flags
    _atom_site_occupancy
    _atom_site_symmetry_multiplicity
    _atom_site_disorder_assembly
    _atom_site_disorder_group
    N N1 0.58967(7) 0.15991(5) 0.01532(11) 0.02245(15) Uani d . 1 1 . .
    C C1 0.57608(9) 0.25121(6) 0.00825(12) 0.02170(17) Uani d . 1 1 . .
    C C2 0.69238(9) 0.28546(6) 0.10473(12) 0.02101(16) Uani d . 1 1 . .
    C C3 0.77256(8) 0.21282(6) 0.16540(12) 0.02102(16) Uani d . 1 1 . .
    C C4 0.70478(8) 0.13542(6) 0.10655(12) 0.02093(17) Uani d . 1 1 . .
    O O1 0.49892(7) 0.09969(5) -0.06513(11) 0.03059(16) Uani d . 1 1 . .
    H H1 0.4367(15) 0.1346(10) -0.121(2) 0.055(4) Uiso d . 1 1 . .
    C C5 0.45803(9) 0.28874(6) -0.09308(13) 0.02522(18) Uani d . 1 1 . .
    O O5 0.37225(7) 0.23953(5) -0.17286(11) 0.03488(18) Uani d . 1 1 . .
    C C6 0.44010(11) 0.38675(7) -0.10178(16) 0.0318(2) Uani d . 1 1 . .
    H H61 0.3632(15) 0.3989(10) -0.190(2) 0.056(4) Uiso d . 1 1 . .
    H H62 0.4261(14) 0.4098(10) 0.012(2) 0.048(4) Uiso d . 1 1 . .
    H H63 0.5176(13) 0.4162(9) -0.1332(17) 0.039(4) Uiso d . 1 1 . .
    C C7 0.72552(11) 0.38090(6) 0.13774(14) 0.02725(19) Uani d . 1 1 . .
    H H71 0.8031(14) 0.3861(10) 0.227(2) 0.050(4) Uiso d . 1 1 . .
    H H72 0.6559(14) 0.4127(9) 0.1794(18) 0.044(4) Uiso d . 1 1 . .
    H H73 0.7376(13) 0.4103(9) 0.0300(19) 0.044(4) Uiso d . 1 1 . .
    C C8 0.90325(9) 0.21540(6) 0.27407(13) 0.02425(18) Uani d . 1 1 . .
    O O8 0.96516(8) 0.28077(5) 0.32002(13) 0.0425(2) Uani d . 1 1 . .
    O O9 0.94825(7) 0.13382(5) 0.31885(10) 0.02999(16) Uani d . 1 1 . .
    C C9 1.07658(11) 0.13084(9) 0.42886(18) 0.0394(3) Uani d . 1 1 . .
    H H91 1.0973(16) 0.0679(11) 0.439(2) 0.062(5) Uiso d . 1 1 . .
    H H92 1.1394(14) 0.1618(10) 0.3656(19) 0.046(4) Uiso d . 1 1 . .
    H H93 1.0726(13) 0.1588(10) 0.543(2) 0.046(4) Uiso d . 1 1 . .
    C C10 0.74086(8) 0.04013(6) 0.13628(12) 0.02129(17) Uani d . 1 1 . .
    O O10 0.70851(7) -0.00387(4) 0.25304(10) 0.02722(15) Uani d . 1 1 . .
    O O11 0.81287(7) 0.01306(5) 0.01819(10) 0.02943(16) Uani d . 1 1 . .
    C C11 0.86684(14) -0.07523(8) 0.04835(18) 0.0383(3) Uani d . 1 1 . .
    H H111 0.9238(14) -0.0816(9) -0.0377(19) 0.046(4) Uiso d . 1 1 . .
    H H112 0.9172(15) -0.0775(11) 0.170(2) 0.060(5) Uiso d . 1 1 . .
    H H113 0.7977(15) -0.1177(11) 0.037(2) 0.059(5) Uiso d . 1 1 . .
loop_
    _atom_site_aniso_label
    _atom_site_aniso_U_11
    _atom_site_aniso_U_22
    _atom_site_aniso_U_33
    _atom_site_aniso_U_12
    _atom_site_aniso_U_13
    _atom_site_aniso_U_23
    N1 0.0195(3) 0.0176(3) 0.0295(4) -0.0019(3) 0.0019(3) -0.0014(3)
    C1 0.0216(4) 0.0181(4) 0.0260(4) 0.0008(3) 0.0056(3) 0.0002(3)
    C2 0.0233(4) 0.0185(4) 0.0220(4) -0.0006(3) 0.0061(3) -0.0007(3)
    C3 0.0203(4) 0.0196(4) 0.0232(4) -0.0016(3) 0.0038(3) -0.0009(3)
    C4 0.0192(4) 0.0186(4) 0.0250(4) -0.0002(3) 0.0040(3) -0.0004(3)
    O1 0.0225(3) 0.0219(3) 0.0438(4) -0.0053(3) -0.0046(3) -0.0031(3)
    C5 0.0224(4) 0.0257(4) 0.0284(4) 0.0036(3) 0.0068(3) 0.0028(4)
    O5 0.0246(3) 0.0322(4) 0.0446(4) 0.0018(3) -0.0036(3) 0.0005(3)
    C6 0.0282(5) 0.0256(5) 0.0414(6) 0.0066(4) 0.0055(4) 0.0056(4)
    C7 0.0338(5) 0.0184(4) 0.0291(5) -0.0026(4) 0.0039(4) -0.0019(4)
    C8 0.0223(4) 0.0251(4) 0.0253(4) -0.0020(3) 0.0037(3) 0.0002(3)
    O8 0.0323(4) 0.0298(4) 0.0591(5) -0.0082(3) -0.0103(4) -0.0025(4)
    O9 0.0226(3) 0.0286(4) 0.0362(4) 0.0011(3) -0.0027(3) 0.0030(3)
    C9 0.0268(5) 0.0473(7) 0.0399(6) 0.0063(5) -0.0063(4) 0.0017(5)
    C10 0.0193(4) 0.0186(4) 0.0247(4) -0.0003(3) 0.0001(3) -0.0014(3)
    O10 0.0305(3) 0.0218(3) 0.0303(3) -0.0020(3) 0.0079(3) 0.0013(3)
    O11 0.0368(4) 0.0229(3) 0.0308(4) 0.0106(3) 0.0120(3) 0.0057(3)
    C11 0.0488(7) 0.0259(5) 0.0442(6) 0.0169(5) 0.0190(6) 0.0075(5)
_geom_special_details
;
All e.s.d.'s (except the e.s.d. in the dihedral angle between two l.s. planes)
are estimated using the full covariance matrix. The cell e.s.d.'s are taken
into account individually in the estimation of e.s.d.'s in distances, angles
and torsion angles; correlations between e.s.d.'s in cell parameters are only
used when they are defined by crystal symmetry. An approximate (isotropic)
treatment of cell e.s.d.'s is used for estimating e.s.d.'s involving l.s.
planes.
;
loop_
    _geom_bond_atom_site_label_1
    _geom_bond_atom_site_label_2
    _geom_bond_site_symmetry_2
    _geom_bond_distance
    _geom_bond_publ_flag
    N1 C4 . 1.3304(11) ?
    N1 O1 . 1.3799(10) ?
    N1 C1 . 1.3932(11) ?
    C1 C2 . 1.4033(12) ?
    C1 C5 . 1.4503(13) ?
    C2 C3 . 1.4118(12) ?
    C2 C7 . 1.5005(13) ?
    C3 C4 . 1.4037(12) ?
    C3 C8 . 1.4661(12) ?
    C4 C10 . 1.5018(12) ?
    O1 H1 . 0.888(16) ?
    C5 O5 . 1.2399(12) ?
    C5 C6 . 1.4995(14) ?
    C6 H61 . 0.968(15) ?
    C6 H62 . 0.963(15) ?
    C6 H63 . 0.985(14) ?
    C7 H71 . 0.963(15) ?
    C7 H72 . 0.965(14) ?
    C7 H73 . 0.957(14) ?
    C8 O8 . 1.2020(12) ?
    C8 O9 . 1.3470(12) ?
    O9 C9 . 1.4501(13) ?
    C9 H91 . 0.980(17) ?
    C9 H92 . 0.991(15) ?
    C9 H93 . 0.971(15) ?
    C10 O10 . 1.2007(11) ?
    C10 O11 . 1.3242(11) ?
    O11 C11 . 1.4561(12) ?
    C11 H111 . 0.956(14) ?
    C11 H112 . 0.981(16) ?
    C11 H113 . 0.958(16) ?
loop_
    _geom_angle_atom_site_label_1
    _geom_angle_atom_site_label_2
    _geom_angle_atom_site_label_3
    _geom_angle_site_symmetry_1
    _geom_angle_site_symmetry_3
    _geom_angle
    _geom_angle_publ_flag
    C4 N1 O1 . . 122.20(8) ?
    C4 N1 C1 . . 111.99(7) ?
    O1 N1 C1 . . 125.78(8) ?
    N1 C1 C2 . . 106.00(8) ?
    N1 C1 C5 . . 118.84(8) ?
    C2 C1 C5 . . 135.11(8) ?
    C1 C2 C3 . . 106.86(8) ?
    C1 C2 C7 . . 126.74(8) ?
    C3 C2 C7 . . 126.40(8) ?
    C4 C3 C2 . . 108.24(8) ?
    C4 C3 C8 . . 124.69(8) ?
    C2 C3 C8 . . 127.06(8) ?
    N1 C4 C3 . . 106.90(8) ?
    N1 C4 C10 . . 121.82(8) ?
    C3 C4 C10 . . 131.24(8) ?
    N1 O1 H1 . . 101.8(10) ?
    O5 C5 C1 . . 119.78(9) ?
    O5 C5 C6 . . 120.16(9) ?
    C1 C5 C6 . . 120.06(9) ?
    C5 C6 H61 . . 107.5(9) ?
    C5 C6 H62 . . 111.0(9) ?
    H61 C6 H62 . . 108.4(12) ?
    C5 C6 H63 . . 111.2(8) ?
    H61 C6 H63 . . 111.1(11) ?
    H62 C6 H63 . . 107.6(11) ?
    C2 C7 H71 . . 109.7(9) ?
    C2 C7 H72 . . 112.0(8) ?
    H71 C7 H72 . . 108.4(11) ?
    C2 C7 H73 . . 111.6(8) ?
    H71 C7 H73 . . 110.1(12) ?
    H72 C7 H73 . . 104.9(11) ?
    O8 C8 O9 . . 122.66(9) ?
    O8 C8 C3 . . 125.82(9) ?
    O9 C8 C3 . . 111.52(8) ?
    C8 O9 C9 . . 114.87(8) ?
    O9 C9 H91 . . 104.2(10) ?
    O9 C9 H92 . . 108.9(8) ?
    H91 C9 H92 . . 110.4(12) ?
    O9 C9 H93 . . 109.0(8) ?
    H91 C9 H93 . . 113.3(13) ?
    H92 C9 H93 . . 110.7(12) ?
    O10 C10 O11 . . 125.81(8) ?
    O10 C10 C4 . . 123.55(8) ?
    O11 C10 C4 . . 110.64(8) ?
    C10 O11 C11 . . 115.20(8) ?
    O11 C11 H111 . . 104.6(9) ?
    O11 C11 H112 . . 108.1(10) ?
    H111 C11 H112 . . 110.1(12) ?
    O11 C11 H113 . . 110.0(9) ?
    H111 C11 H113 . . 114.3(13) ?
    H112 C11 H113 . . 109.5(13) ?
loop_
    _geom_torsion_atom_site_label_1
    _geom_torsion_atom_site_label_2
    _geom_torsion_atom_site_label_3
    _geom_torsion_atom_site_label_4
    _geom_torsion_site_symmetry_1
    _geom_torsion_site_symmetry_2
    _geom_torsion_site_symmetry_3
    _geom_torsion_site_symmetry_4
    _geom_torsion
    _geom_torsion_publ_flag
    C4 N1 C1 C2 . . . . -0.55(11) ?
    O1 N1 C1 C2 . . . . -178.69(8) ?
    C4 N1 C1 C5 . . . . 177.39(8) ?
    O1 N1 C1 C5 . . . . -0.75(14) ?
    N1 C1 C2 C3 . . . . 0.48(10) ?
    C5 C1 C2 C3 . . . . -176.97(10) ?
    N1 C1 C2 C7 . . . . -179.43(9) ?
    C5 C1 C2 C7 . . . . 3.13(17) ?
    C1 C2 C3 C4 . . . . -0.26(10) ?
    C7 C2 C3 C4 . . . . 179.64(9) ?
    C1 C2 C3 C8 . . . . -179.17(9) ?
    C7 C2 C3 C8 . . . . 0.73(15) ?
    O1 N1 C4 C3 . . . . 178.61(8) ?
    C1 N1 C4 C3 . . . . 0.39(11) ?
    O1 N1 C4 C10 . . . . -3.29(14) ?
    C1 N1 C4 C10 . . . . 178.50(8) ?
    C2 C3 C4 N1 . . . . -0.07(10) ?
    C8 C3 C4 N1 . . . . 178.87(8) ?
    C2 C3 C4 C10 . . . . -177.93(9) ?
    C8 C3 C4 C10 . . . . 1.01(15) ?
    N1 C1 C5 O5 . . . . -0.77(14) ?
    C2 C1 C5 O5 . . . . 176.43(10) ?
    N1 C1 C5 C6 . . . . 179.45(9) ?
    C2 C1 C5 C6 . . . . -3.36(16) ?
    C4 C3 C8 O8 . . . . 176.89(10) ?
    C2 C3 C8 O8 . . . . -4.37(16) ?
    C4 C3 C8 O9 . . . . -3.19(13) ?
    C2 C3 C8 O9 . . . . 175.56(9) ?
    O8 C8 O9 C9 . . . . 0.77(15) ?
    C3 C8 O9 C9 . . . . -179.15(9) ?
    N1 C4 C10 O10 . . . . -82.60(12) ?
    C3 C4 C10 O10 . . . . 94.99(12) ?
    N1 C4 C10 O11 . . . . 97.95(10) ?
    C3 C4 C10 O11 . . . . -84.45(12) ?
    O10 C10 O11 C11 . . . . -6.69(15) ?
    C4 C10 O11 C11 . . . . 172.74(9) ?
loop_
    _geom_hbond_atom_site_label_D
    _geom_hbond_atom_site_label_H
    _geom_hbond_atom_site_label_A
    _geom_hbond_site_symmetry_A
    _geom_hbond_distance_DH
    _geom_hbond_distance_HA
    _geom_hbond_distance_DA
    _geom_hbond_angle_DHA
    O1 H1 O5 . 0.888(16) 1.746(16) 2.5583(11) 150.8(14)
