# Supplementary material for: Dimethyl 5-acetyl-1-hy­droxy-4-methyl-1H-pyrrole-2,3-di­carboxyl­ate, an oxidation-resistant N-hy­droxy­pyrrole
Source: Acta Crystallogr Sect E Struct Rep Online. 2014 Jan 4;70(Pt 2):o110–1. doi: 10.1107/S1600536813034466 (PMC3998280; doi:10.1107/S1600536813034466)
Supplement: Supplementary file 2 [file e-70-0o110-Isup2.hkl]

# 
# h,k,l, Fc-squared, Fo-squared, sigma(Fo-squared) and status flag 
# 
data_I
_shelx_title ' as in P2(1)/c' 
_shelx_refln_list_code          4 
_shelx_F_calc_maximum      193.19 
_exptl_crystal_F_000       536.00 
_reflns_d_resolution_high  0.7108 
 
loop_ 
 _symmetry_equiv_pos_as_xyz 
 'x, y, z' 
 '-x, y+1/2, -z+1/2' 
 '-x, -y, -z' 
 'x, -y-1/2, z-1/2' 
 
_cell_length_a    10.3893 
_cell_length_b    15.1803 
_cell_length_c     7.5789 
_cell_angle_alpha  90.000 
_cell_angle_beta   99.630 
_cell_angle_gamma  90.000 
 
_shelx_F_squared_multiplier     1.000 
 
loop_ 
 _refln_index_h 
 _refln_index_k 
 _refln_index_l 
 _refln_F_squared_calc 
 _refln_F_squared_meas 
 _refln_F_squared_sigma 
 _refln_observed_status 
   1   0   0     1224.80     1166.67      8.69 o 
   2   0   0      221.73      188.65      1.32 o 
   3   0   0      198.83      226.39      1.98 o 
   4   0   0     1071.97     1114.39      8.28 o 
   5   0   0      849.45      889.01      6.71 o 
   6   0   0      995.84     1031.66      7.91 o 
   7   0   0       43.32       54.58      0.89 o 
   8   0   0      342.53      327.45      2.64 o 
   9   0   0      507.06      524.56      6.71 o 
  10   0   0       71.81       61.89      1.04 o 
  11   0   0        8.71        7.37      1.04 o 
  12   0   0       39.57       39.06      1.04 o 
  13   0   0       17.72       15.79      2.21 o 
  14   0   0       27.60       32.42      1.04 o 
   1   1   0     5567.35     5737.24    198.46 o 
   2   1   0      107.59      116.76      0.82 o 
   3   1   0      929.75      909.23      4.74 o 
   4   1   0     1995.44     2011.42     10.61 o 
   5   1   0     2217.53     2365.79     12.47 o 
   6   1   0       63.21       64.87      0.47 o 
   7   1   0       27.08       22.12      0.47 o 
   8   1   0      826.78      837.56      4.66 o 
   9   1   0      338.37      337.61      2.48 o 
  10   1   0      434.34      401.79      3.83 o 
  11   1   0       15.78       12.92      0.74 o 
  12   1   0       10.53       11.88      0.74 o 
  13   1   0       44.73       49.16      1.28 o 
  14   1   0       19.60       19.54      0.74 o 
   0   2   0     3639.64     3659.12    167.57 o 
   1   2   0      471.10      451.39      3.49 o 
   2   2   0     6115.60     5925.78     32.88 o 
   3   2   0     2200.62     2261.42     11.96 o 
   4   2   0      867.69      873.01      4.66 o 
   5   2   0      799.29      830.89      4.46 o 
   6   2   0      486.28      524.25      2.87 o 
   7   2   0       99.21       92.78      0.63 o 
   8   2   0        3.33        4.21      5.57 o 
   9   2   0      239.29      228.25      1.67 o 
  10   2   0       12.24       12.92      0.74 o 
  11   2   0       54.62       50.50      0.74 o 
  12   2   0       23.57       21.75      0.74 o 
  13   2   0       67.27       66.75      1.47 o 
  14   2   0        4.56        4.05      0.74 o 
   1   3   0       58.50       53.06      0.60 o 
   2   3   0     2782.28     2651.36     15.81 o 
   3   3   0     2724.92     2619.52     15.75 o 
   4   3   0       15.66       26.93      0.52 o 
   5   3   0      200.83      207.74      1.32 o 
   6   3   0      135.28      128.84      0.93 o 
   7   3   0        8.69        8.00      1.41 o 
   8   3   0       35.46       34.99      0.56 o 
   9   3   0      227.32      209.49      1.67 o 
  10   3   0      725.42      696.06      6.23 o 
  11   3   0       12.85       13.34      0.74 o 
  12   3   0        3.43        4.05      0.74 o 
  13   3   0       13.57       16.41      0.85 o 
  14   3   0       30.37       31.45      0.85 o 
   0   4   0       39.08       58.97      0.66 o 
   1   4   0        0.28        2.95      6.02 o 
   2   4   0     3570.62     3517.57     21.12 o 
   3   4   0      337.68      362.83      2.77 o 
   4   4   0      170.41      159.48      0.93 o 
   5   4   0     1131.39     1210.40      6.51 o 
   6   4   0      102.56       95.01      0.56 o 
   7   4   0       29.09       27.11      0.52 o 
   8   4   0       13.56       16.01      0.56 o 
   9   4   0      209.66      191.36      1.67 o 
  10   4   0        9.23        8.80      0.56 o 
  11   4   0      116.65      114.31      1.70 o 
  12   4   0       43.98       42.76      0.74 o 
  13   4   0        9.13       10.45      0.85 o 
  14   4   0       72.83       76.17      1.70 o 
   1   5   0       32.37       33.65      0.60 o 
   2   5   0     1011.71      994.67      6.20 o 
   3   5   0      292.43      278.63      1.61 o 
   4   5   0      232.27      266.27      1.99 o 
   5   5   0      330.98      338.12      1.96 o 
   6   5   0       24.32       31.33      0.49 o 
   7   5   0       17.41       18.34      0.56 o 
   8   5   0      134.01      133.04      1.11 o 
   9   5   0       26.79       25.29      0.56 o 
  10   5   0       57.72       55.39      0.56 o 
  11   5   0      121.49      122.38      2.10 o 
  12   5   0       56.61       56.19      0.99 o 
  13   5   0      106.25      111.06      1.70 o 
  14   5   0        8.14       10.45      0.85 o 
   0   6   0      870.78      913.27      7.91 o 
   1   6   0      807.71      833.90      5.85 o 
   2   6   0     2337.50     2421.18     15.71 o 
   3   6   0      159.81      172.98      1.04 o 
   4   6   0       68.78       72.42      0.52 o 
   5   6   0       28.79       35.04      0.52 o 
   6   6   0       52.49       63.22      0.52 o 
   7   6   0      132.52      140.21      1.11 o 
   8   6   0      575.76      598.16      3.97 o 
   9   6   0       56.46       50.95      0.56 o 
  10   6   0       72.83       67.53      0.81 o 
  11   6   0        4.77        6.14      0.85 o 
  12   6   0        1.84        1.96      8.51 o 
  13   6   0        2.70        2.95      0.85 o 
   1   7   0      364.29      380.40      2.20 o 
   2   7   0      136.80      116.87      1.11 o 
   3   7   0      201.76      206.98      1.67 o 
   4   7   0      592.47      597.74      3.65 o 
   5   7   0      110.15      120.87      1.04 o 
   6   7   0      157.30      154.03      1.04 o 
   7   7   0       68.10       71.37      0.56 o 
   8   7   0       40.51       38.13      0.60 o 
   9   7   0       16.48       13.89      0.60 o 
  10   7   0       49.24       48.19      0.60 o 
  11   7   0       20.91       24.01      0.74 o 
  12   7   0        0.16        0.49      8.51 o 
  13   7   0        7.41        9.00      0.85 o 
   0   8   0     6540.87     6994.59     56.12 o 
   1   8   0      230.27      245.32      1.47 o 
   2   8   0       23.97       28.48      0.56 o 
   3   8   0      531.85      524.42      3.41 o 
   4   8   0       90.61      100.82      0.93 o 
   5   8   0        0.00        0.00      5.57 o 
   6   8   0       33.74       27.66      0.56 o 
   7   8   0       11.07        8.82      0.73 o 
   8   8   0      393.67      384.36      3.01 o 
   9   8   0      325.59      314.54      2.48 o 
  10   8   0       35.10       31.99      0.60 o 
  11   8   0       32.99       36.18      0.85 o 
  12   8   0       28.84       26.58      0.85 o 
  13   8   0       15.56       17.76      0.85 o 
   1   9   0      364.56      402.18      2.46 o 
   2   9   0       70.40       67.83      0.68 o 
   3   9   0        4.57        8.00      5.57 o 
   4   9   0      143.77      126.74      1.11 o 
   5   9   0      221.90      208.21      1.67 o 
   6   9   0      142.48      134.19      1.30 o 
   7   9   0       87.61       80.82      1.20 o 
   8   9   0      360.30      334.12      2.56 o 
   9   9   0        0.89        0.00      6.02 o 
  10   9   0        4.34        3.68      1.03 o 
  11   9   0       13.64       12.65      0.74 o 
  12   9   0        7.92        9.00      0.85 o 
  13   9   0        0.57        1.23      1.46 o 
   0  10   0      501.78      493.97      3.95 o 
   1  10   0       19.82       17.12      0.66 o 
   2  10   0       44.10       58.14      0.56 o 
   3  10   0      576.07      636.76      4.36 o 
   4  10   0      884.34      818.10      5.48 o 
   5  10   0      511.08      491.79      3.34 o 
   6  10   0      506.09      486.27      3.61 o 
   7  10   0       49.74       48.65      0.60 o 
   8  10   0       21.76       23.17      0.60 o 
   9  10   0       16.77       17.34      0.61 o 
  10  10   0       43.58       51.13      0.66 o 
  11  10   0        1.76        2.75      1.44 o 
  12  10   0       29.45       34.40      0.85 o 
   1  11   0      709.14      671.53      4.46 o 
   2  11   0      923.40      936.99      6.13 o 
   3  11   0      513.68      488.21      3.34 o 
   4  11   0      643.67      592.38      3.90 o 
   5  11   0      201.53      196.87      1.67 o 
   6  11   0      132.28      128.97      1.20 o 
   7  11   0       13.89       13.09      0.60 o 
   8  11   0        3.33        5.70      1.03 o 
   9  11   0       57.66       55.55      0.66 o 
  10  11   0       32.92       30.00      0.60 o 
  11  11   0       63.24       71.99      1.20 o 
  12  11   0        0.00        0.00      8.51 o 
   0  12   0      231.20      199.41      2.55 o 
   1  12   0      518.32      538.69      3.71 o 
   2  12   0        2.02        0.21      5.57 o 
   3  12   0      122.52       96.45      1.11 o 
   4  12   0      630.04      589.95      3.90 o 
   5  12   0      347.97      291.83      2.41 o 
   6  12   0      150.91      131.40      1.20 o 
   7  12   0       36.81       38.56      0.60 o 
   8  12   0       44.50       50.11      0.60 o 
   9  12   0       13.19       15.10      0.60 o 
  10  12   0      117.07      116.49      1.48 o 
  11  12   0       23.96       24.12      0.60 o 
   1  13   0      275.50      249.77      1.80 o 
   2  13   0        1.93        1.47      6.02 o 
   3  13   0      121.54       90.14      1.11 o 
   4  13   0     1184.76     1077.78      7.15 o 
   5  13   0       35.31       22.13      0.60 o 
   6  13   0       16.61       16.36      0.56 o 
   7  13   0        1.32        3.19      6.02 o 
   8  13   0       16.55       13.09      0.60 o 
   9  13   0       26.09       24.64      0.60 o 
  10  13   0        0.28        0.49      6.02 o 
  11  13   0       72.93       85.52      1.20 o 
   0  14   0      574.18      533.93      5.95 o 
   1  14   0      737.71      717.13      5.41 o 
   2  14   0       80.77       63.40      0.66 o 
   3  14   0       99.96      103.94      1.20 o 
   4  14   0        0.74        0.21      5.57 o 
   5  14   0      159.02      151.67      1.44 o 
   6  14   0        3.85        6.70      0.60 o 
   7  14   0        0.37        0.49      6.02 o 
   8  14   0      161.17      159.42      1.80 o 
   9  14   0       20.73       24.33      0.60 o 
  10  14   0       37.45       39.32      0.60 o 
   1  15   0       80.17       90.47      1.20 o 
   2  15   0       21.55       17.72      0.60 o 
   3  15   0       52.86       50.10      0.60 o 
   4  15   0        4.31        3.44      6.02 o 
   5  15   0        2.79        5.02      0.85 o 
   6  15   0      216.29      215.62      1.80 o 
   7  15   0       33.81       34.42      0.60 o 
   8  15   0       31.83       31.22      0.60 o 
   9  15   0       46.56       49.69      0.82 o 
  10  15   0       16.22       21.42      0.60 o 
   0  16   0       22.04       28.55      0.91 o 
   1  16   0        2.35        4.42      1.03 o 
   2  16   0       71.99       63.90      0.66 o 
   3  16   0       59.65       62.90      0.88 o 
   4  16   0       35.74       32.50      0.66 o 
   5  16   0        0.13        0.00      6.59 o 
   6  16   0       20.27       22.14      0.66 o 
   7  16   0       49.60       49.57      0.73 o 
   8  16   0       57.71       58.49      0.98 o 
   9  16   0       14.49       18.07      0.60 o 
   1  17   0       59.95       61.65      0.69 o 
   2  17   0        6.29        9.46      0.60 o 
   3  17   0        0.03        0.00      6.02 o 
   4  17   0       97.88       98.77      1.32 o 
   5  17   0        1.66        2.95      1.03 o 
   6  17   0        0.49        1.18      6.59 o 
   7  17   0      184.87      189.54      1.98 o 
   8  17   0        0.24        0.00      6.59 o 
   0  18   0       87.64       88.46      1.70 o 
   1  18   0       15.77       16.81      0.60 o 
   2  18   0        2.17        1.23      6.02 o 
   3  18   0        1.56        0.00      6.59 o 
   4  18   0       54.05       55.17      0.79 o 
   5  18   0        5.10        5.11      0.66 o 
   6  18   0        2.34        1.41      1.03 o 
   7  18   0        2.77        2.55      0.74 o 
   1  19   0        2.05        2.76      1.03 o 
   2  19   0       39.73       42.98      0.60 o 
   3  19   0       12.19       13.33      0.66 o 
   4  19   0        4.43        5.40      0.66 o 
   5  19   0       29.31       31.25      0.66 o 
   6  19   0       54.27       55.69      1.04 o 
   0  20   0        0.66        0.00      8.51 o 
   1  20   0      200.54      212.52      1.98 o 
   2  20   0        6.25        6.24      0.66 o 
   3  20   0       10.46       11.94      0.66 o 
   4  20   0       11.35       10.14      0.66 o 
   5  20   0        1.61        2.05      1.03 o 
   1  21   0        1.47        3.19      0.60 o 
   2  21   0        1.78        2.19      0.74 o 
 -14   1   1        1.00        2.38      1.45 o 
 -13   1   1       24.43       26.60      0.85 o 
 -12   1   1       47.85       50.12      0.74 o 
 -11   1   1      113.01      106.85      1.47 o 
 -10   1   1      256.22      245.41      2.18 o 
  -9   1   1       56.34       61.17      0.60 o 
  -8   1   1        0.56        0.18      5.21 o 
  -7   1   1        1.67        1.18      6.59 o 
  -6   1   1      862.35      842.17      4.55 o 
  -5   1   1        0.78        0.00      5.21 o 
  -4   1   1      479.11      488.91      2.74 o 
  -3   1   1      568.78      540.18      3.23 o 
  -2   1   1     1307.94     1272.00      7.94 o 
  -1   1   1     2812.56     2783.71     17.91 o 
   0   1   1     2697.59     2566.68     31.63 o 
   1   1   1     1261.46     1235.28      6.98 o 
   2   1   1      429.07      438.11      2.78 o 
   3   1   1     3817.60     3844.83     20.48 o 
   4   1   1     1083.31     1190.29      6.32 o 
   5   1   1      397.23      440.43      2.40 o 
   6   1   1      207.66      204.60      1.40 o 
   7   1   1        8.63        4.27      4.66 o 
   8   1   1      453.59      468.48      3.24 o 
   9   1   1      118.16      122.39      1.33 o 
  10   1   1       68.58       60.43      0.74 o 
  11   1   1        7.34        8.52      0.74 o 
  12   1   1        3.07        3.62      1.04 o 
  13   1   1       78.55       87.79      1.52 o 
  14   1   1        3.82        2.21      1.04 o 
 -14   2   1        7.42        7.93      0.74 o 
 -13   2   1       33.19       34.70      0.85 o 
 -12   2   1        1.63        1.11      7.37 o 
 -11   2   1        7.48        8.17      0.74 o 
 -10   2   1       39.32       40.41      0.66 o 
  -9   2   1       91.74       87.64      0.98 o 
  -8   2   1      226.65      216.87      1.56 o 
  -7   2   1       43.18       48.06      0.47 o 
  -6   2   1      568.20      626.90      3.63 o 
  -5   2   1      503.21      523.48      3.05 o 
  -4   2   1      648.55      629.44      3.76 o 
  -3   2   1     1188.33     1197.35      7.02 o 
  -2   2   1      154.38      158.02      0.98 o 
  -1   2   1     1564.88     1531.32      9.54 o 
   0   2   1     1296.78     1257.55      8.51 o 
   1   2   1       16.53       14.73      4.91 o 
   2   2   1     2156.91     2073.24     12.01 o 
   3   2   1      627.93      634.10      3.76 o 
   4   2   1      242.98      239.49      1.40 o 
   5   2   1      406.48      468.05      2.63 o 
   6   2   1      404.28      400.98      2.33 o 
   7   2   1        6.06        3.27      4.91 o 
   8   2   1      218.59      199.82      1.47 o 
   9   2   1      244.05      236.00      1.87 o 
  10   2   1       49.58       50.12      0.74 o 
  11   2   1       14.20       18.07      0.74 o 
  12   2   1        5.61        5.16      0.85 o 
  13   2   1        5.35        6.95      0.85 o 
  14   2   1       12.95       12.57      1.04 o 
 -14   3   1       13.43       17.39      1.11 o 
 -13   3   1        0.59        1.47      7.37 o 
 -12   3   1       57.90       59.45      1.34 o 
 -11   3   1      168.10      161.44      2.21 o 
 -10   3   1       20.62       23.05      0.66 o 
  -9   3   1        1.65        1.89      5.57 o 
  -8   3   1      762.76      748.28      4.90 o 
  -7   3   1      196.68      201.34      1.56 o 
  -6   3   1      784.78      836.11      4.91 o 
  -5   3   1      296.56      316.92      2.08 o 
  -4   3   1        3.47        4.91      6.02 o 
  -3   3   1       68.11       56.76      0.52 o 
  -2   3   1       87.30      101.84      0.47 o 
  -1   3   1       75.22       66.88      0.52 o 
   0   3   1     1733.86     1643.52     10.50 o 
   1   3   1     4609.87     4490.04     23.65 o 
   2   3   1     1401.42     1389.45      7.73 o 
   3   3   1     2012.14     2004.60     11.11 o 
   4   3   1      127.79      141.83      0.98 o 
   5   3   1        1.50        4.91      4.91 o 
   6   3   1      508.25      498.10      2.80 o 
   7   3   1        2.18        2.03      5.21 o 
   8   3   1        3.64        5.31      1.42 o 
   9   3   1        4.12        4.17      6.02 o 
  10   3   1      176.39      162.43      1.52 o 
  11   3   1      216.30      229.76      2.55 o 
  12   3   1       15.63       11.88      0.74 o 
  13   3   1        2.01        3.93      0.85 o 
 -14   4   1        1.52        1.47      0.85 o 
 -13   4   1        4.21        4.42      0.85 o 
 -12   4   1       18.21       16.30      0.85 o 
 -11   4   1        4.87        3.45      0.85 o 
 -10   4   1      144.45      154.30      2.25 o 
  -9   4   1      113.08      110.98      1.11 o 
  -8   4   1        7.26        6.76      1.03 o 
  -7   4   1      130.19      125.11      1.04 o 
  -6   4   1       95.11       88.69      0.56 o 
  -5   4   1       15.49        9.58      5.21 o 
  -4   4   1      271.12      284.47      1.64 o 
  -3   4   1        1.71        5.16      4.66 o 
  -2   4   1       89.13       73.70      0.47 o 
  -1   4   1      126.89      113.16      0.48 o 
   0   4   1      206.94      198.09      1.11 o 
   1   4   1       47.56       49.41      0.47 o 
   2   4   1       25.10       35.51      0.61 o 
   3   4   1     3061.26     3130.52     16.66 o 
   4   4   1       29.20       31.88      0.59 o 
   5   4   1      396.91      381.10      2.46 o 
   6   4   1       16.26       13.24      0.60 o 
   7   4   1       11.27       11.03      0.73 o 
   8   4   1        0.18        0.63      5.57 o 
   9   4   1       12.83       13.58      0.60 o 
  10   4   1        0.02        1.47      5.57 o 
  11   4   1        9.19        6.71      0.74 o 
  12   4   1       23.83       25.05      0.74 o 
  13   4   1       17.22       20.63      1.04 o 
 -14   5   1       23.82       27.57      0.94 o 
 -13   5   1       14.84       19.67      0.85 o 
 -12   5   1       24.70       19.82      1.20 o 
 -11   5   1       60.55       58.75      0.85 o 
 -10   5   1        1.28        0.98      6.02 o 
  -9   5   1       71.82       68.94      0.71 o 
  -8   5   1       29.48       28.69      0.56 o 
  -7   5   1      483.64      478.29      3.34 o 
  -6   5   1      105.38      134.11      1.04 o 
  -5   5   1     1967.77     2075.80     12.16 o 
  -4   5   1        1.83        0.49      4.91 o 
  -3   5   1     1588.60     1585.13      9.44 o 
  -2   5   1       99.20       84.69      0.55 o 
  -1   5   1      205.03      223.29      1.40 o 
   0   5   1      363.82      384.52      2.01 o 
   1   5   1     5545.66     5680.34     36.86 o 
   2   5   1     1247.53     1281.10      6.65 o 
   3   5   1      161.58      177.03      0.98 o 
   4   5   1       63.76       92.44      0.51 o 
   5   5   1     1413.39     1500.62      8.45 o 
   6   5   1     1167.32     1195.40      6.80 o 
   7   5   1      614.26      619.94      3.82 o 
   8   5   1      362.94      362.32      2.78 o 
   9   5   1       60.25       61.75      0.52 o 
  10   5   1      192.48      191.68      1.80 o 
  11   5   1       32.60       25.56      0.85 o 
  12   5   1       35.44       42.25      0.85 o 
  13   5   1       16.58       16.21      1.04 o 
 -13   6   1        9.51       12.44      0.89 o 
 -12   6   1      182.29      188.21      2.55 o 
 -11   6   1       52.01       51.23      0.74 o 
 -10   6   1        2.04        2.06      6.59 o 
  -9   6   1      851.51      818.10      5.57 o 
  -8   6   1      420.73      416.25      2.85 o 
  -7   6   1        8.77        8.34      0.85 o 
  -6   6   1        5.19        4.79      5.21 o 
  -5   6   1      177.59      184.00      1.17 o 
  -4   6   1       22.35       33.94      0.52 o 
  -3   6   1     4299.81     4585.68     25.82 o 
  -2   6   1      224.86      196.22      1.23 o 
  -1   6   1      243.59      238.83      1.40 o 
   0   6   1      192.58      216.85      1.47 o 
   1   6   1      734.79      734.60      3.81 o 
   2   6   1     2710.54     2777.93     16.53 o 
   3   6   1      552.22      600.03      3.26 o 
   4   6   1      648.19      725.90      3.85 o 
   5   6   1      531.33      543.48      3.14 o 
   6   6   1      539.86      499.78      3.13 o 
   7   6   1       70.90       62.28      0.52 o 
   8   6   1      359.17      338.44      2.24 o 
   9   6   1       52.04       43.18      0.56 o 
  10   6   1       50.74       44.84      0.66 o 
  11   6   1      114.64      125.28      1.32 o 
  12   6   1       42.64       46.24      1.17 o 
  13   6   1       11.16       11.10      1.04 o 
 -13   7   1       78.73       84.99      1.70 o 
 -12   7   1        3.89        3.93      0.85 o 
 -11   7   1        7.28        7.06      0.74 o 
 -10   7   1      165.04      158.29      1.77 o 
  -9   7   1       37.14       39.43      0.88 o 
  -8   7   1     1657.74     1589.90     10.92 o 
  -7   7   1      388.58      432.84      2.85 o 
  -6   7   1      156.48      166.24      1.16 o 
  -5   7   1       82.57       85.56      0.64 o 
  -4   7   1     1025.26     1088.33      5.72 o 
  -3   7   1        5.11        6.55      4.91 o 
  -2   7   1       34.24       35.08      0.56 o 
  -1   7   1     2438.87     2540.34     14.18 o 
   0   7   1        7.22       12.77      4.91 o 
   1   7   1      742.07      810.98      4.52 o 
   2   7   1     1281.44     1391.05      7.86 o 
   3   7   1       19.58       14.15      4.66 o 
   4   7   1      746.42      755.01      4.19 o 
   5   7   1      671.27      640.72      3.80 o 
   6   7   1        6.74       13.93      0.56 o 
   7   7   1     2184.87     2061.42     13.19 o 
   8   7   1       42.35       39.80      0.60 o 
   9   7   1        1.77        1.72      6.02 o 
  10   7   1      155.28      154.50      1.61 o 
  11   7   1      133.14      145.00      1.49 o 
  12   7   1       36.74       40.29      0.85 o 
  13   7   1        9.37        8.17      1.04 o 
 -13   8   1        0.35        0.00      8.51 o 
 -12   8   1        6.79        7.16      0.99 o 
 -11   8   1       23.13       23.96      0.74 o 
 -10   8   1       37.94       42.53      0.60 o 
  -9   8   1      981.84      928.47      6.81 o 
  -8   8   1      229.13      207.85      1.80 o 
  -7   8   1       57.77       60.48      0.66 o 
  -6   8   1       47.02       48.91      0.60 o 
  -5   8   1      266.50      265.76      1.79 o 
  -4   8   1      139.60      128.40      1.04 o 
  -3   8   1      386.22      437.26      2.66 o 
  -2   8   1        1.45        1.47      5.21 o 
  -1   8   1     1740.82     1824.51     10.03 o 
   0   8   1      744.71      766.53      4.42 o 
   1   8   1      716.29      774.47      4.42 o 
   2   8   1       85.85      106.90      0.84 o 
   3   8   1      835.45      836.49      5.21 o 
   4   8   1       40.95       53.26      0.52 o 
   5   8   1      223.31      238.73      1.56 o 
   6   8   1      277.35      251.62      1.73 o 
   7   8   1      135.97      120.20      1.30 o 
   8   8   1      108.68       95.08      1.20 o 
   9   8   1       32.00       32.29      0.77 o 
  10   8   1        3.86        5.17      1.03 o 
  11   8   1       47.03       50.54      0.71 o 
  12   8   1        0.13        0.49      8.51 o 
  13   8   1      121.00      127.74      2.45 o 
 -13   9   1        0.58        1.23      1.46 o 
 -12   9   1        9.50        9.99      0.74 o 
 -11   9   1       52.40       49.91      1.05 o 
 -10   9   1       68.45       74.19      1.20 o 
  -9   9   1        1.71        3.83      1.44 o 
  -8   9   1      295.22      269.01      2.41 o 
  -7   9   1      158.56      151.82      1.26 o 
  -6   9   1      440.21      457.66      3.61 o 
  -5   9   1      397.11      393.49      2.78 o 
  -4   9   1       33.25       43.61      0.56 o 
  -3   9   1       59.75       69.64      0.52 o 
  -2   9   1       22.74       32.98      0.52 o 
  -1   9   1       44.00       55.53      0.49 o 
   0   9   1      130.44      144.12      0.98 o 
   1   9   1      553.71      560.83      3.37 o 
   2   9   1        2.63        3.60      4.91 o 
   3   9   1      375.74      396.61      2.60 o 
   4   9   1      224.69      213.69      1.67 o 
   5   9   1       33.43       39.07      0.52 o 
   6   9   1      627.12      578.10      3.90 o 
   7   9   1     1081.19      996.82      7.22 o 
   8   9   1        0.06        0.25      6.02 o 
   9   9   1      136.29      133.67      1.32 o 
  10   9   1        1.52        1.47      6.59 o 
  11   9   1        2.73        4.79      0.66 o 
  12   9   1       17.43       17.68      1.04 o 
 -12  10   1       30.02       28.75      0.74 o 
 -11  10   1        4.79        6.39      0.66 o 
 -10  10   1       13.03       10.31      0.60 o 
  -9  10   1       93.04       84.01      1.20 o 
  -8  10   1       83.40       82.82      1.20 o 
  -7  10   1        0.69        1.47      6.02 o 
  -6  10   1      291.52      260.63      2.41 o 
  -5  10   1        7.61        7.37      1.03 o 
  -4  10   1      112.53      106.31      1.11 o 
  -3  10   1      268.70      256.76      2.31 o 
  -2  10   1      634.59      642.47      4.11 o 
  -1  10   1      457.85      443.41      2.60 o 
   0  10   1       83.10       89.87      0.58 o 
   1  10   1        5.30        2.95      4.91 o 
   2  10   1      252.90      265.97      1.73 o 
   3  10   1      249.89      238.55      1.67 o 
   4  10   1       46.63       34.76      0.56 o 
   5  10   1       98.70       94.02      0.93 o 
   6  10   1       90.20       81.42      0.74 o 
   7  10   1      155.65      156.26      1.65 o 
   8  10   1        2.32        4.03      1.44 o 
   9  10   1       11.79       14.38      0.60 o 
  10  10   1        5.97        5.57      0.66 o 
  11  10   1        2.90        2.82      1.03 o 
  12  10   1        0.01        0.00      8.51 o 
 -12  11   1        9.03       10.74      0.97 o 
 -11  11   1       43.70       41.92      0.82 o 
 -10  11   1        1.90        2.76      1.03 o 
  -9  11   1        1.96        1.23      6.02 o 
  -8  11   1      182.72      169.33      1.80 o 
  -7  11   1      346.95      324.46      2.48 o 
  -6  11   1      283.55      268.21      2.41 o 
  -5  11   1       24.20       26.81      0.60 o 
  -4  11   1        5.59        5.05      5.57 o 
  -3  11   1      134.02      123.78      1.11 o 
  -2  11   1      285.95      287.41      2.23 o 
  -1  11   1       30.14       28.48      0.56 o 
   0  11   1      209.64      212.44      1.56 o 
   1  11   1        4.49        4.42      5.57 o 
   2  11   1      100.47       98.63      0.95 o 
   3  11   1      561.97      545.09      3.80 o 
   4  11   1        0.09        1.47      5.57 o 
   5  11   1       47.36       43.40      0.56 o 
   6  11   1       12.61       14.04      0.60 o 
   7  11   1        3.58        2.46      6.02 o 
   8  11   1        0.42        1.47      6.02 o 
   9  11   1       46.78       53.09      0.60 o 
  10  11   1       41.74       42.79      0.66 o 
  11  11   1        0.36        0.29      6.59 o 
  12  11   1       24.37       26.16      1.13 o 
 -12  12   1        3.02        2.95      0.74 o 
 -11  12   1        0.01        0.29      6.59 o 
 -10  12   1       22.93       25.81      0.60 o 
  -9  12   1       18.46       22.39      0.60 o 
  -8  12   1        1.17        0.49      6.02 o 
  -7  12   1       40.23       34.95      0.66 o 
  -6  12   1       41.52       38.09      0.60 o 
  -5  12   1       32.84       32.46      0.60 o 
  -4  12   1      247.86      233.45      1.67 o 
  -3  12   1       59.95       64.52      0.91 o 
  -2  12   1       92.58       85.31      0.70 o 
  -1  12   1       12.84       12.71      0.66 o 
   0  12   1       20.95       24.12      0.60 o 
   1  12   1       51.56       47.24      0.70 o 
   2  12   1        6.61        5.68      5.57 o 
   3  12   1        3.49        4.42      5.57 o 
   4  12   1        0.00        0.21      5.57 o 
   5  12   1      397.99      367.37      2.78 o 
   6  12   1        7.22        5.87      0.73 o 
   7  12   1        4.88        4.03      1.44 o 
   8  12   1       22.20       23.92      0.60 o 
   9  12   1        9.17        6.95      0.60 o 
  10  12   1       15.59       14.46      0.66 o 
  11  12   1       12.77       14.24      0.66 o 
 -11  13   1       17.74       17.41      0.66 o 
 -10  13   1       21.44       20.06      0.63 o 
  -9  13   1       27.03       28.55      0.60 o 
  -8  13   1       23.93       25.83      0.60 o 
  -7  13   1       67.20       65.71      0.79 o 
  -6  13   1       14.31       11.71      0.56 o 
  -5  13   1      141.31      135.35      1.20 o 
  -4  13   1      119.88      124.83      1.11 o 
  -3  13   1       11.20        4.84      5.57 o 
  -2  13   1      128.24      110.76      1.11 o 
  -1  13   1      198.01      173.02      1.64 o 
   0  13   1      372.61      338.67      2.41 o 
   1  13   1      149.01      171.76      1.65 o 
   2  13   1       33.94       34.64      0.60 o 
   3  13   1        0.00        0.21      5.57 o 
   4  13   1       52.86       51.39      0.56 o 
   5  13   1       41.55       39.00      0.56 o 
   6  13   1      123.69      127.59      1.11 o 
   7  13   1        7.70        9.12      0.60 o 
   8  13   1        9.55       10.66      0.60 o 
   9  13   1       18.92       16.03      0.60 o 
  10  13   1        8.10        9.58      0.66 o 
  11  13   1        3.97        4.51      0.66 o 
 -11  14   1        8.57        6.56      0.66 o 
 -10  14   1        7.75        9.09      0.60 o 
  -9  14   1        0.45        0.25      6.02 o 
  -8  14   1       41.22       43.55      0.65 o 
  -7  14   1       18.75       18.24      0.60 o 
  -6  14   1       34.19       28.88      0.56 o 
  -5  14   1        2.02        2.70      6.02 o 
  -4  14   1       81.54       76.78      0.85 o 
  -3  14   1       45.44       53.32      0.60 o 
  -2  14   1       18.77       19.67      0.60 o 
  -1  14   1       10.56        8.32      0.66 o 
   0  14   1      271.27      243.62      1.80 o 
   1  14   1       13.04       16.25      0.60 o 
   2  14   1       63.95       61.43      0.60 o 
   3  14   1       49.89       46.94      0.60 o 
   4  14   1       25.66       29.75      0.56 o 
   5  14   1        0.05        0.49      6.02 o 
   6  14   1       41.46       43.19      0.56 o 
   7  14   1        3.73        5.10      0.66 o 
   8  14   1       20.34       24.12      0.60 o 
   9  14   1       53.21       53.60      0.85 o 
  10  14   1        0.34        0.00      6.59 o 
 -10  15   1        7.38        8.01      0.60 o 
  -9  15   1      167.29      174.41      1.80 o 
  -8  15   1       84.68       83.46      1.32 o 
  -7  15   1        1.61        1.47      6.02 o 
  -6  15   1       32.08       29.95      0.56 o 
  -5  15   1       13.02       12.42      0.66 o 
  -4  15   1      163.35      163.17      1.77 o 
  -3  15   1        2.03        1.23      6.02 o 
  -2  15   1      292.23      254.46      2.26 o 
  -1  15   1        8.52        2.95      6.02 o 
   0  15   1      134.19      114.69      1.20 o 
   1  15   1      159.57      132.45      1.43 o 
   2  15   1       67.56       63.88      0.60 o 
   3  15   1        3.21        2.46      6.02 o 
   4  15   1       17.20       16.30      0.60 o 
   5  15   1       38.36       35.44      0.66 o 
   6  15   1        0.51        0.98      6.02 o 
   7  15   1      181.31      180.19      2.15 o 
   8  15   1        0.04        0.00      6.02 o 
   9  15   1        9.78        9.63      0.60 o 
  -9  16   1       33.88       31.94      0.60 o 
  -8  16   1        9.07        9.54      0.60 o 
  -7  16   1        9.42        9.17      0.66 o 
  -6  16   1       17.27       19.53      0.60 o 
  -5  16   1        0.20        0.29      6.59 o 
  -4  16   1        1.86        1.77      6.59 o 
  -3  16   1       16.53       15.75      0.60 o 
  -2  16   1       10.52        7.11      0.66 o 
  -1  16   1       36.60       44.27      0.67 o 
   0  16   1       82.19       86.01      1.20 o 
   1  16   1        5.56        8.02      0.66 o 
   2  16   1       13.80       13.15      0.60 o 
   3  16   1       60.81       60.69      0.60 o 
   4  16   1        3.58        3.48      0.85 o 
   5  16   1        3.89        3.50      0.85 o 
   6  16   1        3.90        3.41      0.85 o 
   7  16   1      128.82      131.84      1.40 o 
   8  16   1       18.40       21.21      0.60 o 
   9  16   1        0.49        0.25      6.02 o 
  -8  17   1        5.02        5.11      0.66 o 
  -7  17   1       80.76       87.70      1.47 o 
  -6  17   1       20.71       23.50      0.78 o 
  -5  17   1       38.27       34.27      0.77 o 
  -4  17   1       52.58       54.55      0.66 o 
  -3  17   1        0.23        0.88      6.59 o 
  -2  17   1       72.77       73.40      0.99 o 
  -1  17   1        5.20        8.17      0.60 o 
   0  17   1       25.41       30.05      0.66 o 
   1  17   1        0.00        0.00      6.02 o 
   2  17   1       18.08       17.26      0.60 o 
   3  17   1       20.14       20.63      0.60 o 
   4  17   1        0.24        0.00      6.59 o 
   5  17   1       31.72       36.29      0.66 o 
   6  17   1       11.10       14.52      0.66 o 
   7  17   1        0.38        1.37      1.44 o 
   8  17   1        0.39        0.00      6.59 o 
  -7  18   1       46.54       49.40      0.79 o 
  -6  18   1       79.83       80.60      1.20 o 
  -5  18   1       51.22       53.29      0.79 o 
  -4  18   1        3.00        4.53      0.74 o 
  -3  18   1       13.70       12.18      0.66 o 
  -2  18   1      172.01      176.60      1.80 o 
  -1  18   1        1.05        1.47      6.02 o 
   0  18   1       69.43       72.72      0.98 o 
   1  18   1       30.25       33.46      0.60 o 
   2  18   1       18.49       18.81      0.66 o 
   3  18   1       20.78       27.06      0.60 o 
   4  18   1       11.27       13.89      0.66 o 
   5  18   1       32.65       35.99      0.66 o 
   6  18   1       29.34       33.34      0.66 o 
   7  18   1       84.28       81.11      1.32 o 
  -6  19   1       21.63       22.17      0.60 o 
  -5  19   1       35.56       42.46      0.66 o 
  -4  19   1       23.60       27.13      0.66 o 
  -3  19   1       20.87       19.51      0.66 o 
  -2  19   1        3.06        2.95      0.85 o 
  -1  19   1        0.01        0.74      6.02 o 
   0  19   1        0.18        1.18      1.44 o 
   1  19   1        0.88        1.72      6.02 o 
   2  19   1       86.36       97.37      1.34 o 
   3  19   1       69.05       71.69      1.32 o 
   4  19   1        2.13        2.42      1.44 o 
   5  19   1       44.05       47.60      1.13 o 
   6  19   1       55.03       55.63      1.04 o 
  -5  20   1       88.15       97.99      1.47 o 
  -4  20   1      460.67      493.26      4.45 o 
  -3  20   1        0.92        0.29      6.59 o 
  -2  20   1       22.28       23.30      0.66 o 
  -1  20   1        8.79       11.91      0.60 o 
   0  20   1        8.07        8.63      0.60 o 
   1  20   1       22.65       20.70      0.60 o 
   2  20   1       25.50       28.00      0.60 o 
   3  20   1      350.36      382.53      3.52 o 
   4  20   1       58.45       59.17      1.04 o 
  -2  21   1       51.97       57.86      1.04 o 
  -1  21   1      201.06      219.25      2.14 o 
   0  21   1       30.68       34.95      0.60 o 
   1  21   1        0.57        0.61      1.03 o 
   2  21   1       99.04      113.23      1.32 o 
 -14   0   2       21.03       20.73      1.47 o 
 -13   0   2        0.17        0.74     10.42 o 
 -12   0   2      205.12      199.68      3.13 o 
 -11   0   2       66.67       62.63      2.08 o 
 -10   0   2      281.81      285.99      4.14 o 
  -9   0   2       41.08       38.85      0.91 o 
  -8   0   2       36.09       50.60      0.85 o 
  -7   0   2      636.57      617.70      5.72 o 
  -6   0   2     1851.39     1970.68     22.02 o 
  -5   0   2      268.43      271.31      2.07 o 
  -4   0   2       40.02       33.32      0.66 o 
  -3   0   2     3123.30     3058.70     25.58 o 
  -2   0   2     8750.27     8483.19    189.72 o 
  -1   0   2    34486.61    35392.14   1155.37 o 
   0   0   2      882.25      800.45     12.24 o 
   1   0   2     3505.43     3361.72     41.85 o 
   2   0   2     1037.45     1028.11     13.72 o 
   3   0   2     9197.57     9266.89     71.04 o 
   4   0   2     1059.23     1091.44      8.03 o 
   5   0   2      434.22      444.20      4.79 o 
   6   0   2      873.20      898.53      6.83 o 
   7   0   2       20.28       25.89      0.85 o 
   8   0   2      236.56      193.78      2.21 o 
   9   0   2        2.87        0.00      7.37 o 
  10   0   2        0.57        0.74     10.42 o 
  11   0   2       31.33       30.94      1.47 o 
  12   0   2      206.27      195.97      4.42 o 
  13   0   2       90.82      116.40      4.42 o 
 -14   1   2        1.90        2.58      0.74 o 
 -13   1   2       12.52       12.19      0.74 o 
 -12   1   2       13.42       14.81      0.74 o 
 -11   1   2       77.62       74.42      1.47 o 
 -10   1   2      288.45      296.71      2.41 o 
  -9   1   2       46.07       51.36      0.60 o 
  -8   1   2      155.57      160.63      1.16 o 
  -7   1   2       95.46      102.64      0.89 o 
  -6   1   2       37.06       39.72      0.54 o 
  -5   1   2     1228.01     1276.10      7.19 o 
  -4   1   2      211.37      203.91      1.30 o 
  -3   1   2       95.52       97.28      0.49 o 
  -2   1   2    37321.66    38493.64    786.88 o 
  -1   1   2      207.04      201.55      3.03 o 
   0   1   2     2411.09     2268.89     22.48 o 
   1   1   2       20.51       30.26      0.73 o 
   2   1   2      641.35      651.63      3.53 o 
   3   1   2      311.52      301.83      1.86 o 
   4   1   2     2331.49     2538.47     14.06 o 
   5   1   2      194.92      200.30      1.33 o 
   6   1   2        1.44        1.80      4.91 o 
   7   1   2      983.58     1005.40      6.11 o 
   8   1   2      233.98      217.20      1.56 o 
   9   1   2      206.37      188.99      1.56 o 
  10   1   2      114.19      103.50      1.32 o 
  11   1   2       19.46       23.58      1.04 o 
  12   1   2       15.99       16.21      1.04 o 
  13   1   2       10.72       13.42      1.47 o 
 -14   2   2       11.58       11.20      0.74 o 
 -13   2   2       46.82       46.08      0.74 o 
 -12   2   2      132.41      128.64      2.34 o 
 -11   2   2      117.81      117.34      1.32 o 
 -10   2   2        2.77        3.24      6.59 o 
  -9   2   2        9.07        9.63      0.60 o 
  -8   2   2        0.01        0.00      5.57 o 
  -7   2   2     1061.02     1058.65      6.37 o 
  -6   2   2      180.15      177.28      1.12 o 
  -5   2   2       41.05       47.90      0.52 o 
  -4   2   2      668.53      661.52      4.17 o 
  -3   2   2      879.62      922.84      5.68 o 
  -2   2   2     1909.47     1933.89     10.34 o 
  -1   2   2     5934.20     6279.80     44.71 o 
   0   2   2      722.12      694.97      6.45 o 
   1   2   2     1935.41     1833.43      9.67 o 
   2   2   2     3066.37     3091.87     16.33 o 
   3   2   2      688.94      664.41      3.80 o 
   4   2   2        6.68       11.13      4.91 o 
   5   2   2      776.35      728.50      4.18 o 
   6   2   2      303.53      318.38      1.96 o 
   7   2   2      818.00      793.32      4.80 o 
   8   2   2      564.86      531.57      3.36 o 
   9   2   2       21.44       15.89      0.56 o 
  10   2   2        0.06        0.00      6.02 o 
  11   2   2        1.88        0.74     10.42 o 
  12   2   2       36.30       36.12      1.04 o 
  13   2   2       28.22       32.48      1.47 o 
 -14   3   2        6.82        6.46      0.85 o 
 -13   3   2       22.49       25.09      0.74 o 
 -12   3   2       23.67       24.74      0.74 o 
 -11   3   2      641.36      639.95      5.27 o 
 -10   3   2       35.96       34.07      1.20 o 
  -9   3   2       54.98       54.82      0.66 o 
  -8   3   2       11.05       11.05      0.56 o 
  -7   3   2      207.44      208.56      1.56 o 
  -6   3   2       16.41       20.02      0.56 o 
  -5   3   2      366.65      341.81      4.52 o 
  -4   3   2       19.80       17.62      1.43 o 
  -3   3   2      159.63      146.61      1.08 o 
  -2   3   2       72.40       55.86      0.47 o 
  -1   3   2      247.07      246.92      1.67 o 
   0   3   2        7.11        5.71      5.21 o 
   1   3   2      250.65      246.38      1.40 o 
   2   3   2     1967.43     2005.55     10.56 o 
   3   3   2     3683.88     3869.28     20.53 o 
   4   3   2       96.18       94.40      0.64 o 
   5   3   2       83.41       92.02      0.60 o 
   6   3   2       31.20       33.43      0.49 o 
   7   3   2       38.24       34.41      0.49 o 
   8   3   2      214.08      194.76      1.56 o 
   9   3   2       53.33       52.82      0.60 o 
  10   3   2       33.51       28.78      0.60 o 
  11   3   2       83.76       89.20      2.21 o 
  12   3   2       86.26       94.33      2.08 o 
  13   3   2       62.99       62.63      2.08 o 
 -14   4   2        9.51       11.34      0.85 o 
 -13   4   2       42.21       41.83      1.18 o 
 -12   4   2       57.45       59.94      1.20 o 
 -11   4   2        2.88        2.65      6.59 o 
 -10   4   2       98.52       93.77      1.32 o 
  -9   4   2       19.40       21.90      0.60 o 
  -8   4   2       66.23       58.80      0.52 o 
  -7   4   2        1.33        0.74      5.21 o 
  -6   4   2      326.84      343.79      2.13 o 
  -5   4   2     1805.05     1804.22     10.54 o 
  -4   4   2       37.41       40.18      0.49 o 
  -3   4   2      469.00      509.35      3.36 o 
  -2   4   2        3.20        5.89      4.91 o 
  -1   4   2      290.80      273.90      1.56 o 
   0   4   2     2009.03     1963.52     11.58 o 
   1   4   2      186.68      183.64      0.93 o 
   2   4   2      140.15      117.44      0.68 o 
   3   4   2      478.38      480.64      2.74 o 
   4   4   2       98.38       96.34      0.59 o 
   5   4   2      261.95      274.21      1.69 o 
   6   4   2      730.03      756.50      4.42 o 
   7   4   2        0.98        3.11      4.91 o 
   8   4   2      598.53      560.02      3.90 o 
   9   4   2      227.02      217.88      1.80 o 
  10   4   2      112.32      105.40      1.20 o 
  11   4   2        0.91        1.96      8.51 o 
  12   4   2       35.05       32.42      1.47 o 
  13   4   2       20.63       29.47      1.47 o 
 -14   5   2        1.14        1.96      0.85 o 
 -13   5   2       48.78       49.01      1.30 o 
 -12   5   2      135.01      133.53      1.59 o 
 -11   5   2      110.58      108.10      1.91 o 
 -10   5   2      259.98      263.70      3.69 o 
  -9   5   2        1.09        1.23      6.02 o 
  -8   5   2      115.96      117.28      1.11 o 
  -7   5   2       10.40       12.42      0.66 o 
  -6   5   2        0.98        2.21      5.21 o 
  -5   5   2        9.83       13.26      1.03 o 
  -4   5   2      322.80      298.57      1.80 o 
  -3   5   2       69.97       71.62      0.47 o 
  -2   5   2       22.46       24.57      0.60 o 
  -1   5   2      684.84      718.65      4.28 o 
   0   5   2       12.57       18.23      5.21 o 
   1   5   2       91.19       82.11      0.54 o 
   2   5   2        8.47       14.15      4.66 o 
   3   5   2      225.30      264.82      1.43 o 
   4   5   2      118.53      131.49      0.93 o 
   5   5   2       16.56       20.90      0.49 o 
   6   5   2      473.53      477.78      2.95 o 
   7   5   2      222.64      211.54      1.56 o 
   8   5   2       58.88       58.35      0.57 o 
   9   5   2       17.79       20.16      0.60 o 
  10   5   2        0.01        0.25      6.02 o 
  11   5   2        1.18        1.60      1.46 o 
  12   5   2       64.58       63.36      2.95 o 
  13   5   2       23.69       29.47      1.47 o 
 -14   6   2       32.14       35.36      0.85 o 
 -13   6   2       16.42       18.28      0.90 o 
 -12   6   2        0.77        1.11      7.37 o 
 -11   6   2       26.09       26.95      0.74 o 
 -10   6   2        2.61        1.47      7.37 o 
  -9   6   2       57.11       59.34      0.99 o 
  -8   6   2       10.71       10.73      0.56 o 
  -7   6   2      411.06      396.23      2.78 o 
  -6   6   2        0.10        0.92      5.21 o 
  -5   6   2      980.70      965.92      5.45 o 
  -4   6   2      365.59      352.07      2.43 o 
  -3   6   2      180.91      175.73      0.96 o 
  -2   6   2      326.19      346.61      1.96 o 
  -1   6   2      754.26      791.24      4.69 o 
   0   6   2       34.41       40.57      0.52 o 
   1   6   2        3.70        4.72      4.66 o 
   2   6   2       61.73       47.66      0.47 o 
   3   6   2       50.74       49.70      0.47 o 
   4   6   2      348.74      367.13      2.06 o 
   5   6   2     1305.57     1370.26      7.79 o 
   6   6   2       15.67       23.07      0.52 o 
   7   6   2       71.90       57.89      0.56 o 
   8   6   2        7.29        5.81      1.44 o 
   9   6   2       21.33       21.53      0.63 o 
  10   6   2       16.22       17.30      0.95 o 
  11   6   2       44.30       46.61      0.66 o 
  12   6   2        1.27        1.47      1.47 o 
  13   6   2       47.00       48.62      2.95 o 
 -13   7   2        0.00        0.00      8.51 o 
 -12   7   2        5.05        5.89      0.74 o 
 -11   7   2        0.28        0.00      7.37 o 
 -10   7   2       58.33       55.44      0.79 o 
  -9   7   2       69.11       70.30      1.43 o 
  -8   7   2      111.34      116.23      1.20 o 
  -7   7   2       13.38       14.24      0.70 o 
  -6   7   2        0.74        2.32      5.57 o 
  -5   7   2       88.12       88.71      0.71 o 
  -4   7   2        0.00        0.00      4.44 o 
  -3   7   2       53.59       57.78      0.47 o 
  -2   7   2     1672.19     1731.32      9.54 o 
  -1   7   2       17.92       18.52      1.42 o 
   0   7   2     1799.53     1794.01     10.54 o 
   1   7   2      556.46      553.04      3.05 o 
   2   7   2       26.35       25.07      0.52 o 
   3   7   2       39.97       43.92      0.49 o 
   4   7   2       13.92       16.32      0.56 o 
   5   7   2        1.01        0.55      5.21 o 
   6   7   2        4.18        6.62      1.42 o 
   7   7   2      366.74      355.05      2.44 o 
   8   7   2        6.67        4.62      1.44 o 
   9   7   2        0.72        0.37      7.37 o 
  10   7   2        8.74        8.13      0.66 o 
  11   7   2        1.39        2.95      1.45 o 
  12   7   2       31.25       33.89      1.47 o 
 -13   8   2        0.19        0.00      8.51 o 
 -12   8   2       23.38       22.15      0.74 o 
 -11   8   2        0.17        0.00      7.37 o 
 -10   8   2      139.20      136.73      1.40 o 
  -9   8   2      227.80      220.22      2.00 o 
  -8   8   2      128.14      124.96      1.32 o 
  -7   8   2       12.16       14.51      0.60 o 
  -6   8   2        8.58        7.03      1.44 o 
  -5   8   2      308.45      321.51      2.41 o 
  -4   8   2       10.35       12.25      0.73 o 
  -3   8   2      678.88      685.74      3.73 o 
  -2   8   2      780.79      778.86      4.19 o 
  -1   8   2      365.82      400.54      2.60 o 
   0   8   2       43.99       39.97      0.47 o 
   1   8   2      126.48      119.12      0.85 o 
   2   8   2      226.01      239.82      1.40 o 
   3   8   2      504.75      513.92      2.80 o 
   4   8   2        0.10        0.00      5.21 o 
   5   8   2      113.93      108.31      1.04 o 
   6   8   2       61.75       58.43      0.52 o 
   7   8   2       71.46       75.56      0.71 o 
   8   8   2       31.17       31.82      0.56 o 
   9   8   2        0.40        0.74      6.02 o 
  10   8   2       23.84       28.46      0.77 o 
  11   8   2        8.82        8.52      0.74 o 
  12   8   2      181.87      200.39      5.89 o 
 -13   9   2       15.30       14.73      0.85 o 
 -12   9   2       18.66       19.92      0.74 o 
 -11   9   2       36.44       36.51      0.74 o 
 -10   9   2       41.21       39.54      0.66 o 
  -9   9   2       62.64       61.79      0.67 o 
  -8   9   2       96.72       91.65      1.20 o 
  -7   9   2      154.04      142.20      1.20 o 
  -6   9   2        0.21        0.74      6.02 o 
  -5   9   2      505.15      511.06      3.69 o 
  -4   9   2       43.30       49.49      0.56 o 
  -3   9   2       48.89       42.01      0.52 o 
  -2   9   2      331.37      331.10      1.94 o 
  -1   9   2      103.96      106.21      0.74 o 
   0   9   2       49.19       46.97      0.59 o 
   1   9   2     1200.02     1233.22      6.61 o 
   2   9   2        0.23        0.29      4.66 o 
   3   9   2      506.55      509.45      2.95 o 
   4   9   2     1252.38     1167.50      6.64 o 
   5   9   2       39.31       34.26      0.49 o 
   6   9   2       67.03       68.18      0.52 o 
   7   9   2      306.39      280.42      2.23 o 
   8   9   2        2.00        4.42      1.44 o 
   9   9   2        0.86        0.88      6.59 o 
  10   9   2        0.00        0.00      7.37 o 
  11   9   2        0.46        0.37      7.37 o 
  12   9   2        2.25        3.68      1.04 o 
 -12  10   2        0.51        0.37      7.37 o 
 -11  10   2       16.81       16.28      0.74 o 
 -10  10   2      129.85      124.52      1.99 o 
  -9  10   2       10.78       10.45      0.60 o 
  -8  10   2      167.18      162.09      1.64 o 
  -7  10   2      959.77      953.49      6.71 o 
  -6  10   2      646.65      614.56      4.58 o 
  -5  10   2       25.74       22.99      0.56 o 
  -4  10   2      269.82      294.95      2.23 o 
  -3  10   2      254.58      249.47      1.56 o 
  -2  10   2       14.02       11.85      0.73 o 
  -1  10   2        2.66        4.75      4.91 o 
   0  10   2       64.52       71.13      0.63 o 
   1  10   2        3.60        2.13      4.91 o 
   2  10   2       78.99       91.45      0.69 o 
   3  10   2      289.11      277.25      2.11 o 
   4  10   2        1.53        1.05      5.57 o 
   5  10   2       71.34       65.93      0.56 o 
   6  10   2      242.61      226.54      1.67 o 
   7  10   2       11.99        9.63      0.60 o 
   8  10   2        0.19        0.00      6.02 o 
   9  10   2       27.06       28.33      0.66 o 
  10  10   2        0.24        0.37      7.37 o 
  11  10   2        6.64        9.75      0.74 o 
 -12  11   2        2.73        3.68      0.74 o 
 -11  11   2        7.93        8.42      0.66 o 
 -10  11   2        1.62        1.47      6.59 o 
  -9  11   2        0.02        0.49      6.02 o 
  -8  11   2       79.79       76.41      1.20 o 
  -7  11   2      114.70       99.99      1.20 o 
  -6  11   2       12.61       12.92      0.60 o 
  -5  11   2      374.55      340.47      2.98 o 
  -4  11   2       11.64       11.86      0.66 o 
  -3  11   2      165.49      168.28      1.35 o 
  -2  11   2      294.40      265.50      2.02 o 
  -1  11   2        1.45        1.84      5.21 o 
   0  11   2       24.11       23.25      0.52 o 
   1  11   2      145.78      174.98      1.43 o 
   2  11   2     2558.01     2442.03     15.34 o 
   3  11   2     1054.49     1000.15      6.59 o 
   4  11   2       59.66       63.79      0.56 o 
   5  11   2      259.67      246.74      1.85 o 
   6  11   2       24.98       26.77      0.56 o 
   7  11   2       37.35       36.64      0.60 o 
   8  11   2       84.93       76.92      1.20 o 
   9  11   2       30.47       31.90      0.66 o 
  10  11   2       61.23       70.00      1.47 o 
  11  11   2        8.18       13.34      0.74 o 
 -12  12   2       48.67       48.98      1.06 o 
 -11  12   2       81.35       85.51      1.32 o 
 -10  12   2        3.64        2.31      1.03 o 
  -9  12   2        0.64        1.47      6.02 o 
  -8  12   2        9.48        9.20      0.60 o 
  -7  12   2        2.64        2.55      1.44 o 
  -6  12   2      932.59      886.38      6.62 o 
  -5  12   2      989.79      929.46      6.71 o 
  -4  12   2       23.94       30.12      0.56 o 
  -3  12   2     1250.56     1229.49      7.87 o 
  -2  12   2        0.24        0.84      5.57 o 
  -1  12   2      704.79      663.78      4.46 o 
   0  12   2      420.69      419.23      3.01 o 
   1  12   2      102.81       80.22      0.73 o 
   2  12   2      539.67      483.04      3.34 o 
   3  12   2       69.91       55.84      0.63 o 
   4  12   2       10.45        8.63      0.60 o 
   5  12   2        3.07        1.47      5.57 o 
   6  12   2       96.55       86.75      1.20 o 
   7  12   2        0.91        1.96      6.02 o 
   8  12   2        6.68       10.52      0.60 o 
   9  12   2       20.73       23.58      0.74 o 
  10  12   2       10.99       12.19      0.74 o 
  11  12   2       53.50       62.30      1.47 o 
 -11  13   2       12.60       15.11      0.66 o 
 -10  13   2       78.09       78.22      1.70 o 
  -9  13   2       14.98       15.47      0.66 o 
  -8  13   2       41.99       37.15      0.60 o 
  -7  13   2       10.54        8.17      0.60 o 
  -6  13   2        0.04        0.25      6.02 o 
  -5  13   2      367.82      349.68      2.88 o 
  -4  13   2      135.50      114.98      1.20 o 
  -3  13   2      185.15      178.29      1.98 o 
  -2  13   2      749.65      728.03      5.01 o 
  -1  13   2     1510.27     1476.03     10.23 o 
   0  13   2       28.15       21.73      0.66 o 
   1  13   2        1.40        0.49      6.02 o 
   2  13   2      231.97      193.82      1.80 o 
   3  13   2      371.55      336.52      2.35 o 
   4  13   2       17.96        9.86      0.60 o 
   5  13   2       16.16       16.87      0.56 o 
   6  13   2      207.83      219.83      1.80 o 
   7  13   2        1.58        0.49      6.02 o 
   8  13   2       81.39       76.04      1.32 o 
   9  13   2       39.10       36.98      1.28 o 
  10  13   2      100.84      115.30      1.47 o 
 -11  14   2        5.57        6.04      0.66 o 
 -10  14   2       51.87       56.03      0.89 o 
  -9  14   2       66.44       72.21      1.32 o 
  -8  14   2      107.35      109.33      1.20 o 
  -7  14   2       28.63       30.78      0.60 o 
  -6  14   2      242.64      225.83      1.87 o 
  -5  14   2      142.81      141.23      1.20 o 
  -4  14   2       35.59       37.59      0.60 o 
  -3  14   2       16.10       15.79      0.60 o 
  -2  14   2       66.24       63.87      0.60 o 
  -1  14   2        2.22        2.65      6.59 o 
   0  14   2      189.66      178.18      1.64 o 
   1  14   2       13.29        8.57      0.66 o 
   2  14   2       83.10       74.51      0.98 o 
   3  14   2      116.33       88.93      0.98 o 
   4  14   2       96.97       87.60      1.11 o 
   5  14   2       13.04       18.55      0.56 o 
   6  14   2        7.45        8.61      0.60 o 
   7  14   2        7.03        8.41      0.60 o 
   8  14   2       12.04       15.87      0.92 o 
   9  14   2       40.36       43.50      0.74 o 
  10  14   2        5.39        4.87      0.74 o 
 -10  15   2        0.61        0.00      1.44 o 
  -9  15   2        0.04        0.00      6.59 o 
  -8  15   2        3.32        4.42      0.60 o 
  -7  15   2        0.90        0.25      6.02 o 
  -6  15   2        7.42        9.80      0.56 o 
  -5  15   2        2.06        2.46      6.02 o 
  -4  15   2       51.17       53.09      0.66 o 
  -3  15   2      105.92       99.74      1.20 o 
  -2  15   2       70.13       76.29      0.85 o 
  -1  15   2       29.19       27.33      0.60 o 
   0  15   2        0.02        0.49      6.02 o 
   1  15   2       61.92       64.61      0.60 o 
   2  15   2        2.44        2.46      6.02 o 
   3  15   2      136.54      134.85      1.20 o 
   4  15   2       11.90       15.75      0.60 o 
   5  15   2       63.32       60.73      0.66 o 
   6  15   2        5.50        6.45      0.60 o 
   7  15   2       63.01       65.67      0.98 o 
   8  15   2       74.20       81.69      1.32 o 
   9  15   2       81.33       84.74      1.47 o 
  -9  16   2      116.90      120.14      1.47 o 
  -8  16   2       22.09       23.40      0.60 o 
  -7  16   2        0.63        0.00      6.59 o 
  -6  16   2       40.88       39.84      0.60 o 
  -5  16   2       36.56       37.26      0.86 o 
  -4  16   2       54.55       56.90      0.66 o 
  -3  16   2       97.68       96.97      1.32 o 
  -2  16   2        0.10        0.49      6.02 o 
  -1  16   2      161.30      170.56      1.64 o 
   0  16   2        3.25        3.93      6.02 o 
   1  16   2       99.63       93.83      1.20 o 
   2  16   2       11.90       12.06      0.60 o 
   3  16   2        7.57        6.24      0.66 o 
   4  16   2        1.34        1.47      6.02 o 
   5  16   2        8.12        8.31      0.66 o 
   6  16   2       27.40       29.71      1.06 o 
   7  16   2       18.33       19.56      0.70 o 
   8  16   2        6.54        9.87      0.85 o 
  -8  17   2       24.59       27.71      0.66 o 
  -7  17   2       33.57       38.66      0.70 o 
  -6  17   2       40.81       38.60      0.60 o 
  -5  17   2        1.56        0.88      6.59 o 
  -4  17   2        0.10        0.00      6.59 o 
  -3  17   2       70.21       70.96      1.04 o 
  -2  17   2       73.72       75.59      1.38 o 
  -1  17   2        0.22        0.25      6.02 o 
   0  17   2        2.96        3.93      1.44 o 
   1  17   2      157.73      169.25      1.64 o 
   2  17   2       68.92       72.25      0.98 o 
   3  17   2        0.81        0.74      6.02 o 
   4  17   2       64.24       68.38      0.98 o 
   5  17   2       23.90       25.12      0.66 o 
   6  17   2       59.60       65.37      0.98 o 
   7  17   2        1.03        1.05      1.44 o 
  -7  18   2       61.70       64.68      1.32 o 
  -6  18   2        6.40        6.71      0.60 o 
  -5  18   2        0.19        0.88      6.59 o 
  -4  18   2       15.14       18.92      0.66 o 
  -3  18   2        1.31        2.63      1.44 o 
  -2  18   2       47.30       49.26      0.66 o 
  -1  18   2       24.76       25.92      0.77 o 
   0  18   2       49.19       51.89      0.77 o 
   1  18   2        5.89        6.24      0.66 o 
   2  18   2        0.05        0.25      6.02 o 
   3  18   2        0.98        1.23      6.02 o 
   4  18   2       15.01       18.59      0.66 o 
   5  18   2      100.42       98.42      1.47 o 
   6  18   2        1.17        0.98      6.02 o 
  -6  19   2       42.20       43.48      0.60 o 
  -5  19   2       25.77       25.99      0.66 o 
  -4  19   2        0.00        1.05      1.44 o 
  -3  19   2       67.50       67.98      1.04 o 
  -2  19   2        0.64        1.18      6.59 o 
  -1  19   2        0.65        1.23      6.02 o 
   0  19   2        1.59        2.33      1.03 o 
   1  19   2       10.03        7.16      0.60 o 
   2  19   2       20.08       21.90      0.60 o 
   3  19   2       42.50       46.23      0.66 o 
   4  19   2        2.04        1.37      1.44 o 
   5  19   2        2.27        2.23      0.74 o 
  -4  20   2       12.60       13.95      0.66 o 
  -3  20   2       25.40       29.22      0.66 o 
  -2  20   2       74.86       80.85      1.32 o 
  -1  20   2        1.50        1.47      0.85 o 
   0  20   2       12.43       14.33      0.60 o 
   1  20   2       55.54       59.29      0.98 o 
   2  20   2       66.69       70.44      0.98 o 
   3  20   2        0.79        1.41      1.03 o 
 -14   1   3       27.89       30.98      0.74 o 
 -13   1   3       95.02      100.24      1.47 o 
 -12   1   3        0.29        0.00      7.37 o 
 -11   1   3        6.32        6.24      0.66 o 
 -10   1   3        0.51        0.25      6.02 o 
  -9   1   3      223.67      220.59      1.80 o 
  -8   1   3      160.86      171.20      1.80 o 
  -7   1   3        8.73       10.09      0.73 o 
  -6   1   3        1.66        1.64      4.91 o 
  -5   1   3      808.06      822.92      4.93 o 
  -4   1   3      193.66      169.69      1.04 o 
  -3   1   3      176.54      187.48      1.81 o 
  -2   1   3       23.10       25.94      0.66 o 
  -1   1   3      111.91      123.43      1.11 o 
   0   1   3     1990.00     1987.40     10.38 o 
   1   1   3       24.53       29.93      0.56 o 
   2   1   3      368.83      384.50      2.68 o 
   3   1   3      649.99      677.93      3.80 o 
   4   1   3      655.18      659.92      3.80 o 
   5   1   3       72.59       59.16      0.52 o 
   6   1   3      276.08      283.32      1.91 o 
   7   1   3       31.36       30.26      0.52 o 
   8   1   3       54.85       50.42      0.82 o 
   9   1   3        0.25        0.49      6.02 o 
  10   1   3       55.60       55.30      0.85 o 
  11   1   3        3.50        2.95      1.04 o 
  12   1   3        1.88        1.47      1.47 o 
  13   1   3        0.03        0.00      1.04 o 
 -14   2   3       36.83       39.38      1.14 o 
 -13   2   3       61.98       62.67      1.47 o 
 -12   2   3       18.38       15.99      0.66 o 
 -11   2   3       51.29       48.37      0.66 o 
 -10   2   3      117.57      116.99      1.20 o 
  -9   2   3        9.50        9.87      0.60 o 
  -8   2   3       94.74       85.47      1.54 o 
  -7   2   3      122.38      126.63      1.46 o 
  -6   2   3       43.40       49.60      0.53 o 
  -5   2   3      534.62      475.24      3.04 o 
  -4   2   3       32.62       42.02      0.47 o 
  -3   2   3     1609.15     1602.86      8.47 o 
  -2   2   3      102.86       97.11      0.49 o 
  -1   2   3       34.60       26.32      0.56 o 
   0   2   3       38.73       49.46      0.49 o 
   1   2   3       96.14      105.14      0.64 o 
   2   2   3        4.45        1.33      4.66 o 
   3   2   3      148.31      175.83      1.01 o 
   4   2   3      272.48      266.09      1.55 o 
   5   2   3        8.19        7.19      1.42 o 
   6   2   3      659.83      681.36      4.28 o 
   7   2   3      104.53      102.08      1.04 o 
   8   2   3      516.58      482.47      3.61 o 
   9   2   3      194.39      213.38      1.98 o 
  10   2   3        0.00        0.37      7.37 o 
  11   2   3      105.77      114.20      2.08 o 
  12   2   3        0.91        2.21      1.04 o 
  13   2   3       33.69       33.95      1.47 o 
 -14   3   3        0.62        0.00      8.51 o 
 -13   3   3        0.00        0.00      1.46 o 
 -12   3   3       85.30       85.90      1.66 o 
 -11   3   3      156.35      151.78      1.98 o 
 -10   3   3       40.69       38.07      0.66 o 
  -9   3   3        6.63        5.89      1.03 o 
  -8   3   3      179.83      188.61      1.54 o 
  -7   3   3      135.37      150.43      1.71 o 
  -6   3   3      295.85      316.11      2.08 o 
  -5   3   3       25.37       29.12      0.52 o 
  -4   3   3      212.90      226.83      1.40 o 
  -3   3   3     1643.45     1755.85      9.77 o 
  -2   3   3     1820.47     1917.29     10.04 o 
  -1   3   3      200.89      208.95      1.47 o 
   0   3   3       80.74       70.80      0.51 o 
   1   3   3      359.00      376.11      2.10 o 
   2   3   3        9.82        7.37      4.66 o 
   3   3   3       93.61       85.38      0.64 o 
   4   3   3       42.65       46.22      0.49 o 
   5   3   3      332.30      314.71      2.74 o 
   6   3   3      407.63      390.01      2.60 o 
   7   3   3       91.38       86.88      0.79 o 
   8   3   3      216.57      192.84      1.67 o 
   9   3   3       69.13       61.23      0.71 o 
  10   3   3        0.00        0.37      7.37 o 
  11   3   3       20.97       18.84      1.12 o 
  12   3   3        6.83        9.63      1.04 o 
 -14   4   3        1.99        1.47      0.85 o 
 -13   4   3        5.21        5.01      0.85 o 
 -12   4   3        7.92        8.17      0.74 o 
 -11   4   3       48.60       52.07      1.28 o 
 -10   4   3       30.68       30.49      0.84 o 
  -9   4   3       26.04       26.34      0.72 o 
  -8   4   3      186.16      186.30      1.54 o 
  -7   4   3      215.82      223.98      1.56 o 
  -6   4   3        1.48        3.32      5.21 o 
  -5   4   3       10.35        7.37      5.21 o 
  -4   4   3       71.04       74.75      0.47 o 
  -3   4   3       11.68       15.85      1.41 o 
  -2   4   3       77.44       88.14      0.47 o 
  -1   4   3       57.60       56.39      0.52 o 
   0   4   3       41.84       44.42      0.52 o 
   1   4   3      497.91      502.86      2.80 o 
   2   4   3     1152.29     1174.36      7.08 o 
   3   4   3      751.95      826.39      4.46 o 
   4   4   3        4.93        6.34      4.66 o 
   5   4   3       34.90       35.76      0.49 o 
   6   4   3      289.73      282.18      1.99 o 
   7   4   3      125.71      123.98      1.04 o 
   8   4   3        2.54        2.95      6.02 o 
   9   4   3        0.00        1.47      7.37 o 
  10   4   3        5.03        2.83      1.45 o 
  11   4   3        0.45        0.37      7.37 o 
  12   4   3        7.21        8.84      1.47 o 
 -14   5   3        6.74        7.16      0.99 o 
 -13   5   3        0.01        1.23      1.46 o 
 -12   5   3        2.90        2.95      0.74 o 
 -11   5   3      453.04      445.46      4.42 o 
 -10   5   3      139.76      128.89      1.54 o 
  -9   5   3        1.30        0.98      6.02 o 
  -8   5   3      239.52      240.94      1.76 o 
  -7   5   3      112.34      119.01      1.04 o 
  -6   5   3      498.47      529.37      3.23 o 
  -5   5   3       42.62       43.61      0.49 o 
  -4   5   3        3.26        1.33      4.66 o 
  -3   5   3      543.41      538.45      2.87 o 
  -2   5   3      625.97      669.27      4.17 o 
  -1   5   3      275.73      293.36      1.99 o 
   0   5   3      674.14      692.09      4.17 o 
   1   5   3      733.00      772.78      4.42 o 
   2   5   3        3.01        1.47      4.66 o 
   3   5   3       19.55       13.45      1.41 o 
   4   5   3      943.86      954.15      5.50 o 
   5   5   3       68.48       73.23      0.54 o 
   6   5   3      669.89      643.81      4.02 o 
   7   5   3        7.50        7.39      0.85 o 
   8   5   3       86.43       99.60      1.20 o 
   9   5   3       63.56       66.00      0.85 o 
  10   5   3      137.94      149.58      2.21 o 
  11   5   3       13.97       15.75      0.85 o 
  12   5   3       49.71       58.94      2.95 o 
 -13   6   3       27.00       28.03      0.74 o 
 -12   6   3        8.75        7.37      0.74 o 
 -11   6   3       47.74       46.24      1.49 o 
 -10   6   3      277.29      263.13      2.98 o 
  -9   6   3      500.42      516.91      4.31 o 
  -8   6   3       25.40       26.05      0.60 o 
  -7   6   3        6.63        7.83      0.73 o 
  -6   6   3       16.09       18.55      0.56 o 
  -5   6   3      637.50      609.73      3.48 o 
  -4   6   3      101.70      121.64      0.93 o 
  -3   6   3      161.10      165.81      0.93 o 
  -2   6   3       21.39       18.24      0.60 o 
  -1   6   3      754.25      768.33      4.69 o 
   0   6   3        3.40        9.26      5.57 o 
   1   6   3        2.22        4.42      5.21 o 
   2   6   3      416.35      463.67      2.75 o 
   3   6   3      165.56      186.63      1.24 o 
   4   6   3     1336.42     1391.56      7.90 o 
   5   6   3     1848.51     1795.60     10.08 o 
   6   6   3      467.90      435.82      2.83 o 
   7   6   3       31.70       26.97      0.84 o 
   8   6   3      444.51      415.14      3.84 o 
   9   6   3       12.58       18.45      0.74 o 
  10   6   3       34.03       36.40      0.94 o 
  11   6   3       26.26       27.30      1.92 o 
  12   6   3       11.14       14.73      1.47 o 
 -13   7   3      100.59      109.94      2.13 o 
 -12   7   3        0.93        0.37      7.37 o 
 -11   7   3      130.20      120.91      1.70 o 
 -10   7   3       27.01       28.38      0.74 o 
  -9   7   3        0.55        1.18      6.59 o 
  -8   7   3       34.49       39.25      0.66 o 
  -7   7   3      249.52      248.79      2.20 o 
  -6   7   3       16.82       16.44      0.52 o 
  -5   7   3     1195.03     1247.44      7.41 o 
  -4   7   3      519.47      553.40      3.10 o 
  -3   7   3       16.10       15.79      0.66 o 
  -2   7   3      117.22      118.27      1.04 o 
  -1   7   3      155.03      142.40      1.04 o 
   0   7   3     1765.40     1878.57     11.06 o 
   1   7   3      226.12      243.19      1.56 o 
   2   7   3       66.48       66.34      0.49 o 
   3   7   3      128.29      129.74      0.93 o 
   4   7   3        3.69        3.83      4.66 o 
   5   7   3      630.03      551.11      3.57 o 
   6   7   3      218.81      191.40      1.56 o 
   7   7   3        9.43       13.09      0.60 o 
   8   7   3      130.26      126.16      1.32 o 
   9   7   3      145.91      144.46      3.83 o 
  10   7   3       40.47       48.20      1.14 o 
  11   7   3        0.11        0.00     10.42 o 
  12   7   3       12.32       12.57      1.04 o 
 -13   8   3        4.30        4.05      0.74 o 
 -12   8   3        3.59        4.53      0.74 o 
 -11   8   3       37.82       33.92      0.74 o 
 -10   8   3      714.47      686.39      5.67 o 
  -9   8   3      124.29      119.42      1.32 o 
  -8   8   3      129.23      125.31      1.32 o 
  -7   8   3      103.35      101.45      1.20 o 
  -6   8   3      435.15      430.82      3.62 o 
  -5   8   3       95.86       82.75      0.64 o 
  -4   8   3      201.13      211.78      1.40 o 
  -3   8   3      196.34      190.20      1.28 o 
  -2   8   3        4.68        4.42      5.21 o 
  -1   8   3       50.71       62.64      0.52 o 
   0   8   3      844.49      881.19      5.33 o 
   1   8   3       64.76       71.56      0.49 o 
   2   8   3      716.90      686.92      3.93 o 
   3   8   3      263.54      264.02      1.59 o 
   4   8   3      211.56      182.13      1.36 o 
   5   8   3     1075.44     1004.36      6.18 o 
   6   8   3      164.85      160.28      1.17 o 
   7   8   3      117.46      126.86      1.52 o 
   8   8   3        0.03        0.00      7.37 o 
   9   8   3       63.23       65.61      1.21 o 
  10   8   3       19.39       18.68      2.21 o 
  11   8   3       15.95       15.51      0.74 o 
  12   8   3      137.97      147.85      2.55 o 
 -13   9   3       37.96       41.66      0.74 o 
 -12   9   3        9.23       11.20      0.74 o 
 -11   9   3      166.22      164.30      2.21 o 
 -10   9   3        0.27        0.29      6.59 o 
  -9   9   3      111.52      105.55      1.32 o 
  -8   9   3       31.34       30.13      0.66 o 
  -7   9   3        0.40        0.00      6.02 o 
  -6   9   3      356.89      357.89      2.88 o 
  -5   9   3       11.40       14.46      0.66 o 
  -4   9   3      455.46      453.86      3.37 o 
  -3   9   3       25.24       24.88      0.56 o 
  -2   9   3      646.21      636.07      3.74 o 
  -1   9   3      770.38      778.32      4.69 o 
   0   9   3        0.75        0.18      5.21 o 
   1   9   3      704.61      709.73      3.85 o 
   2   9   3        5.51        8.51      4.91 o 
   3   9   3      302.93      299.70      2.08 o 
   4   9   3        0.60        0.00      5.21 o 
   5   9   3      848.58      796.61      5.23 o 
   6   9   3      544.10      507.38      3.48 o 
   7   9   3        9.16       11.60      0.66 o 
   8   9   3       27.78       28.38      0.74 o 
   9   9   3        9.52       11.91      0.85 o 
  10   9   3       10.38        9.99      0.74 o 
  11   9   3       84.60       87.05      2.11 o 
 -12  10   3        3.51        2.58      0.74 o 
 -11  10   3       18.04       16.41      0.91 o 
 -10  10   3      259.69      245.58      2.64 o 
  -9  10   3        2.80        1.77      6.59 o 
  -8  10   3        7.37        7.49      0.66 o 
  -7  10   3       77.28       70.38      0.88 o 
  -6  10   3        0.02        0.49      6.02 o 
  -5  10   3      128.68      119.89      1.20 o 
  -4  10   3       92.70       97.84      0.82 o 
  -3  10   3       15.89       17.98      0.60 o 
  -2  10   3      163.07      159.17      1.11 o 
  -1  10   3       30.92       29.73      0.56 o 
   0  10   3      194.52      177.59      1.18 o 
   1  10   3       95.91       86.13      0.61 o 
   2  10   3       62.99       54.73      0.49 o 
   3  10   3       92.37       82.85      0.74 o 
   4  10   3       20.46       16.73      0.56 o 
   5  10   3      175.54      157.13      1.39 o 
   6  10   3        0.01        0.00      5.57 o 
   7  10   3        5.85        5.86      0.85 o 
   8  10   3        1.97        1.77      6.59 o 
   9  10   3        3.27        1.96      8.51 o 
  10  10   3       28.93       32.92      0.85 o 
  11  10   3        9.05       10.31      0.85 o 
 -12  11   3        1.75        2.14      1.04 o 
 -11  11   3       30.74       34.30      0.74 o 
 -10  11   3        0.16        1.16      1.44 o 
  -9  11   3        0.18        0.88      6.59 o 
  -8  11   3      304.66      285.01      2.64 o 
  -7  11   3        2.08        4.17      6.02 o 
  -6  11   3        5.67        5.87      0.73 o 
  -5  11   3      118.59      111.05      1.20 o 
  -4  11   3      109.17      106.14      1.20 o 
  -3  11   3      481.82      469.05      3.34 o 
  -2  11   3      446.68      436.28      2.99 o 
  -1  11   3        0.22        0.84      5.57 o 
   0  11   3      375.72      366.16      2.32 o 
   1  11   3       79.72       77.68      0.54 o 
   2  11   3        5.88        7.35      0.73 o 
   3  11   3      212.89      200.65      1.56 o 
   4  11   3        0.36        0.37      5.21 o 
   5  11   3       25.87       28.79      0.52 o 
   6  11   3       83.17       90.30      1.04 o 
   7  11   3        2.71        5.31      1.04 o 
   8  11   3        2.18        1.47      7.37 o 
   9  11   3        6.64        7.37      0.85 o 
  10  11   3        3.15        3.65      1.04 o 
 -11  12   3       25.70       26.60      0.85 o 
 -10  12   3        2.95        3.96      0.66 o 
  -9  12   3       43.96       43.94      0.66 o 
  -8  12   3       11.73       10.72      0.66 o 
  -7  12   3      125.43      124.09      1.20 o 
  -6  12   3       40.16       41.78      0.60 o 
  -5  12   3       11.87       11.85      0.60 o 
  -4  12   3      167.77      167.93      1.64 o 
  -3  12   3      142.83      134.33      1.11 o 
  -2  12   3       17.57       14.28      0.60 o 
  -1  12   3      131.40      135.38      1.11 o 
   0  12   3        0.08        0.00      6.02 o 
   1  12   3       21.96       22.78      0.56 o 
   2  12   3      235.96      242.55      1.67 o 
   3  12   3      133.34      125.68      1.11 o 
   4  12   3       22.00       23.40      0.56 o 
   5  12   3       11.89       13.35      0.56 o 
   6  12   3        4.26        5.42      0.85 o 
   7  12   3        0.27        0.00      7.37 o 
   8  12   3       53.38       50.50      0.74 o 
   9  12   3       41.40       41.29      0.85 o 
  10  12   3       37.11       38.96      1.58 o 
 -11  13   3        0.01        0.59      6.59 o 
 -10  13   3        1.07        1.26      1.44 o 
  -9  13   3        0.70        0.29      6.59 o 
  -8  13   3        0.99        1.47      6.59 o 
  -7  13   3        3.42        4.85      0.66 o 
  -6  13   3       27.79       28.55      0.60 o 
  -5  13   3        0.81        1.05      5.57 o 
  -4  13   3       42.73       38.37      0.60 o 
  -3  13   3      386.52      370.55      2.78 o 
  -2  13   3       66.93       66.98      0.56 o 
  -1  13   3       11.94       12.84      0.66 o 
   0  13   3        3.58        1.47      6.02 o 
   1  13   3        4.58        5.57      1.44 o 
   2  13   3        4.54        5.65      1.03 o 
   3  13   3        2.52        2.95      5.57 o 
   4  13   3      117.42      114.95      1.11 o 
   5  13   3        3.54        5.42      0.85 o 
   6  13   3        2.78        4.30      1.03 o 
   7  13   3       13.40       14.73      0.74 o 
   8  13   3        0.65        1.59      1.45 o 
   9  13   3        1.35        2.25      1.04 o 
  10  13   3       33.40       34.89      0.85 o 
 -10  14   3        0.32        1.05      1.44 o 
  -9  14   3       44.68       43.33      0.66 o 
  -8  14   3        3.06        3.52      1.03 o 
  -7  14   3        2.00        1.72      6.02 o 
  -6  14   3        5.46        4.81      0.66 o 
  -5  14   3        0.32        0.00      6.02 o 
  -4  14   3      213.36      202.23      1.80 o 
  -3  14   3       44.86       37.44      0.66 o 
  -2  14   3      213.94      200.71      1.98 o 
  -1  14   3      124.63      107.60      1.20 o 
   0  14   3       12.94       10.95      0.66 o 
   1  14   3       12.82       13.64      0.66 o 
   2  14   3        7.57        7.48      0.66 o 
   3  14   3        4.86        5.41      1.44 o 
   4  14   3       93.55       96.20      1.11 o 
   5  14   3      153.35      153.93      1.54 o 
   6  14   3       11.57       13.74      0.74 o 
   7  14   3       35.53       39.09      0.74 o 
   8  14   3        0.58        1.11      7.37 o 
   9  14   3       20.34       24.33      1.56 o 
 -10  15   3       96.30      106.53      1.49 o 
  -9  15   3        8.70        9.58      0.66 o 
  -8  15   3        6.87        8.02      0.66 o 
  -7  15   3        5.20        5.58      0.74 o 
  -6  15   3        0.33        0.25      6.02 o 
  -5  15   3       57.14       58.05      1.21 o 
  -4  15   3       23.44       23.99      0.78 o 
  -3  15   3       23.06       21.06      0.78 o 
  -2  15   3        8.25        7.12      0.66 o 
  -1  15   3      153.13      146.93      1.20 o 
   0  15   3       56.01       60.96      0.74 o 
   1  15   3       12.95       13.00      0.66 o 
   2  15   3        0.54        0.98      6.02 o 
   3  15   3       25.23       27.57      0.60 o 
   4  15   3       10.26        8.67      0.66 o 
   5  15   3       26.72       28.83      0.67 o 
   6  15   3        0.91        0.98      8.51 o 
   7  15   3        6.31        7.51      0.74 o 
   8  15   3        2.72        4.95      0.74 o 
  -9  16   3       55.71       61.70      1.79 o 
  -8  16   3        2.47        1.54      1.03 o 
  -7  16   3       17.62       15.41      0.66 o 
  -6  16   3       42.14       45.68      0.66 o 
  -5  16   3        0.36        0.00      6.59 o 
  -4  16   3       40.01       35.39      0.66 o 
  -3  16   3        0.02        0.00      6.59 o 
  -2  16   3       28.12       23.96      0.77 o 
  -1  16   3       21.58       21.67      0.60 o 
   0  16   3        8.02        9.17      0.66 o 
   1  16   3        6.90        7.25      0.66 o 
   2  16   3       60.14       58.76      0.77 o 
   3  16   3        0.31        0.00      6.02 o 
   4  16   3       39.94       42.51      0.60 o 
   5  16   3       86.52       89.21      1.47 o 
   6  16   3        4.74        5.89      0.85 o 
   7  16   3       58.51       59.98      1.49 o 
  -8  17   3       58.39       62.32      1.11 o 
  -7  17   3        0.01        0.00      7.37 o 
  -6  17   3       48.55       46.59      0.66 o 
  -5  17   3        1.83        2.95      0.85 o 
  -4  17   3      126.58      133.25      1.40 o 
  -3  17   3       38.31       40.79      0.93 o 
  -2  17   3      139.66      151.38      1.77 o 
  -1  17   3       60.00       66.37      0.89 o 
   0  17   3        4.81        5.79      0.66 o 
   1  17   3       12.57       11.34      0.60 o 
   2  17   3       21.97       22.23      0.60 o 
   3  17   3        9.06        9.38      0.60 o 
   4  17   3       51.44       55.04      0.60 o 
   5  17   3        8.65       10.31      0.85 o 
   6  17   3       13.23       15.93      1.11 o 
   7  17   3        7.12        8.10      0.87 o 
  -7  18   3        6.60        5.60      0.74 o 
  -6  18   3      140.97      155.81      2.55 o 
  -5  18   3        0.31        0.00      6.59 o 
  -4  18   3        0.05        0.00      6.59 o 
  -3  18   3       48.17       50.17      0.89 o 
  -2  18   3        7.17        8.59      0.66 o 
  -1  18   3       67.53       73.44      1.21 o 
   0  18   3       16.76       16.52      0.60 o 
   1  18   3      106.27      104.90      1.20 o 
   2  18   3       12.35       16.25      0.60 o 
   3  18   3       76.57       86.07      1.23 o 
   4  18   3        0.03        0.25      6.02 o 
   5  18   3      110.19      125.29      1.70 o 
  -5  19   3        0.20        1.37      1.44 o 
  -4  19   3        3.27        4.38      0.74 o 
  -3  19   3        0.20        0.29      6.59 o 
  -2  19   3        3.06        4.42      0.74 o 
  -1  19   3        1.37        0.59      6.59 o 
   0  19   3        7.31        7.47      0.66 o 
   1  19   3      382.04      419.92      3.48 o 
   2  19   3       21.20       24.33      0.60 o 
   3  19   3       24.80       26.34      0.60 o 
   4  19   3       61.32       73.09      1.28 o 
  -3  20   3      109.46      120.26      1.32 o 
  -2  20   3       30.33       35.10      0.66 o 
  -1  20   3        1.71        1.01      0.85 o 
   0  20   3        3.95        6.46      0.60 o 
   1  20   3       86.24       92.84      1.20 o 
   2  20   3       89.21      102.56      1.32 o 
 -14   0   4       17.36       19.92      1.04 o 
 -13   0   4       78.48       75.89      2.08 o 
 -12   0   4       98.43       98.04      2.21 o 
 -11   0   4       21.30       20.63      0.85 o 
 -10   0   4      184.37      185.30      3.21 o 
  -9   0   4       93.06       96.82      1.70 o 
  -8   0   4      322.27      309.95      3.40 o 
  -7   0   4      521.97      560.93      5.95 o 
  -6   0   4      130.10      119.75      1.47 o 
  -5   0   4       11.15        7.37      7.37 o 
  -4   0   4     2077.15     2119.00     17.66 o 
  -3   0   4     3823.27     3852.16     32.03 o 
  -2   0   4      682.57      611.47      4.72 o 
  -1   0   4       44.29       46.61      0.66 o 
   0   0   4       32.93       40.70      0.66 o 
   1   0   4      784.55      765.77      7.66 o 
   2   0   4     1281.06     1316.35     13.03 o 
   3   0   4      437.99      435.02      4.49 o 
   4   0   4      109.77      112.10      2.11 o 
   5   0   4     1711.95     1697.48     21.89 o 
   6   0   4       72.95       59.44      0.85 o 
   7   0   4      568.12      525.12      5.95 o 
   8   0   4        6.28        2.46      8.51 o 
   9   0   4       63.67       68.11      2.00 o 
  10   0   4      229.37      220.49      3.54 o 
  11   0   4       15.76       17.68      1.47 o 
  12   0   4       48.03       70.73      2.95 o 
 -14   1   4       30.38       30.30      0.85 o 
 -13   1   4        0.51        0.00      1.04 o 
 -12   1   4       12.13       10.64      0.66 o 
 -11   1   4       68.68       68.79      1.20 o 
 -10   1   4       32.96       34.91      0.60 o 
  -9   1   4      245.88      233.16      1.87 o 
  -8   1   4      147.82      149.35      1.20 o 
  -7   1   4       44.55       43.22      0.56 o 
  -6   1   4        0.77        1.47      5.21 o 
  -5   1   4      215.65      205.71      1.67 o 
  -4   1   4     2964.93     3015.15     24.53 o 
  -3   1   4     9426.69     9478.77     54.48 o 
  -2   1   4        3.91        3.93      4.91 o 
  -1   1   4      178.77      174.57      0.99 o 
   0   1   4      353.06      356.51      2.51 o 
   1   1   4      629.83      650.91      4.46 o 
   2   1   4      367.05      341.64      2.89 o 
   3   1   4       13.10       20.89      0.60 o 
   4   1   4      135.43      142.45      1.20 o 
   5   1   4       69.44       73.93      0.60 o 
   6   1   4        4.93        8.42      0.66 o 
   7   1   4       93.87       73.63      0.69 o 
   8   1   4        0.65        0.49      6.02 o 
   9   1   4       19.17       18.28      0.60 o 
  10   1   4        2.31        2.39      0.85 o 
  11   1   4       13.20       19.92      1.04 o 
  12   1   4      161.80      177.56      3.13 o 
 -14   2   4        1.44        1.47      0.85 o 
 -13   2   4      215.12      217.50      2.98 o 
 -12   2   4      184.18      183.64      1.98 o 
 -11   2   4        1.14        1.47      6.59 o 
 -10   2   4       60.94       60.18      0.60 o 
  -9   2   4       70.38       70.57      0.76 o 
  -8   2   4       51.25       50.90      0.77 o 
  -7   2   4       80.58       80.56      0.63 o 
  -6   2   4      204.25      189.62      1.54 o 
  -5   2   4      250.17      255.73      1.61 o 
  -4   2   4      802.57      858.24      4.96 o 
  -3   2   4      337.65      356.49      2.05 o 
  -2   2   4      768.65      794.66      5.83 o 
  -1   2   4       72.37       81.08      0.56 o 
   0   2   4      687.26      701.20      4.02 o 
   1   2   4      133.97      130.46      1.04 o 
   2   2   4      779.99      765.28      4.61 o 
   3   2   4       47.40       49.29      0.56 o 
   4   2   4       40.23       36.62      0.60 o 
   5   2   4      510.71      512.54      3.78 o 
   6   2   4      858.66      816.97      6.02 o 
   7   2   4      167.76      155.03      1.33 o 
   8   2   4      187.49      170.79      1.80 o 
   9   2   4        0.41        0.00      6.59 o 
  10   2   4        0.29        0.37      7.37 o 
  11   2   4        0.02        0.49      8.51 o 
  12   2   4      208.34      238.71      4.17 o 
 -14   3   4        0.00        0.00      8.51 o 
 -13   3   4       22.54       22.74      1.19 o 
 -12   3   4      100.36      103.24      1.46 o 
 -11   3   4        0.05        0.00      6.59 o 
 -10   3   4        0.46        1.23      6.02 o 
  -9   3   4        5.05        6.02      0.73 o 
  -8   3   4      330.10      322.30      2.75 o 
  -7   3   4      176.84      174.69      1.43 o 
  -6   3   4       16.55       18.34      0.56 o 
  -5   3   4       16.05       12.47      1.03 o 
  -4   3   4       44.45       54.29      0.51 o 
  -3   3   4       66.22       84.68      0.55 o 
  -2   3   4      117.59      116.62      0.76 o 
  -1   3   4       48.06       54.26      0.47 o 
   0   3   4     1573.30     1514.34      8.05 o 
   1   3   4      561.25      564.38      3.19 o 
   2   3   4      580.37      613.03      3.53 o 
   3   3   4       23.10       23.85      0.56 o 
   4   3   4      101.76      102.45      0.93 o 
   5   3   4      248.43      240.04      1.87 o 
   6   3   4      249.07      228.46      1.80 o 
   7   3   4       38.50       36.22      0.77 o 
   8   3   4       49.62       42.75      0.60 o 
   9   3   4       85.40       80.80      1.32 o 
  10   3   4      128.43      135.93      1.73 o 
  11   3   4        2.65        2.95      0.74 o 
  12   3   4        6.41        8.17      1.04 o 
 -14   4   4       66.67       68.30      1.70 o 
 -13   4   4      180.27      183.69      3.12 o 
 -12   4   4      106.73      102.07      1.47 o 
 -11   4   4       20.42       19.60      0.78 o 
 -10   4   4       49.73       44.51      0.66 o 
  -9   4   4        6.81        8.49      0.60 o 
  -8   4   4      360.47      346.75      2.58 o 
  -7   4   4       64.71       73.09      0.72 o 
  -6   4   4       67.05       66.54      0.56 o 
  -5   4   4       70.38       67.05      0.52 o 
  -4   4   4      268.48      277.91      1.63 o 
  -3   4   4      172.23      161.10      0.93 o 
  -2   4   4      360.60      388.48      2.21 o 
  -1   4   4      141.05      144.00      0.93 o 
   0   4   4     1161.48     1233.79      6.61 o 
   1   4   4      125.59      120.68      0.84 o 
   2   4   4       46.44       42.61      0.47 o 
   3   4   4      265.50      270.51      1.75 o 
   4   4   4        0.12        0.21      5.57 o 
   5   4   4      296.94      308.57      2.42 o 
   6   4   4      190.24      168.44      1.64 o 
   7   4   4      353.44      346.92      3.01 o 
   8   4   4      136.49      136.44      1.40 o 
   9   4   4       18.17       20.67      0.66 o 
  10   4   4      156.84      164.72      2.21 o 
  11   4   4      115.64      121.28      1.59 o 
  12   4   4       23.22       29.47      1.47 o 
 -13   5   4       14.31       12.65      0.74 o 
 -12   5   4       55.14       55.07      1.49 o 
 -11   5   4      159.07      164.77      2.34 o 
 -10   5   4        0.50        0.88      6.59 o 
  -9   5   4       23.94       22.45      0.66 o 
  -8   5   4        0.06        0.00      5.57 o 
  -7   5   4        1.40        0.74      6.02 o 
  -6   5   4        3.99        2.95      5.57 o 
  -5   5   4        3.18        1.66      5.21 o 
  -4   5   4       43.86       43.35      0.47 o 
  -3   5   4       94.32      104.56      0.79 o 
  -2   5   4       11.20       11.53      1.42 o 
  -1   5   4       12.93       13.91      1.03 o 
   0   5   4       12.75       11.42      5.21 o 
   1   5   4       36.57       39.39      0.47 o 
   2   5   4        1.08        1.92      4.66 o 
   3   5   4       11.75       12.32      0.60 o 
   4   5   4      118.63      123.79      1.11 o 
   5   5   4       72.11       82.06      1.06 o 
   6   5   4       18.31       15.79      0.60 o 
   7   5   4      120.24      109.08      1.32 o 
   8   5   4       13.22       11.24      0.66 o 
   9   5   4       14.06       15.36      0.66 o 
  10   5   4       46.80       47.99      1.09 o 
  11   5   4       19.99       23.76      1.35 o 
  12   5   4        3.28        5.89      1.47 o 
 -13   6   4        1.23        1.47      0.74 o 
 -12   6   4       10.60        9.99      0.74 o 
 -11   6   4        2.95        3.42      0.85 o 
 -10   6   4      227.99      221.49      2.34 o 
  -9   6   4       14.34       15.36      0.66 o 
  -8   6   4       23.68       20.20      0.60 o 
  -7   6   4        5.67        4.84      5.57 o 
  -6   6   4      104.80      100.45      1.11 o 
  -5   6   4       37.80       37.23      0.52 o 
  -4   6   4       19.30       21.08      0.56 o 
  -3   6   4       20.70       18.13      0.56 o 
  -2   6   4        3.35        7.86      4.91 o 
  -1   6   4      351.71      336.70      2.08 o 
   0   6   4      580.13      563.15      3.57 o 
   1   6   4        0.89        2.62      4.91 o 
   2   6   4      578.34      589.94      3.26 o 
   3   6   4       28.53       32.30      0.49 o 
   4   6   4       23.97       17.08      0.56 o 
   5   6   4        0.26        1.47      5.57 o 
   6   6   4      205.83      185.73      1.98 o 
   7   6   4        5.23        5.22      1.03 o 
   8   6   4       10.62       11.03      0.66 o 
   9   6   4       58.26       59.77      0.88 o 
  10   6   4        4.13        5.49      0.85 o 
  11   6   4        6.25        5.89      0.85 o 
 -13   7   4        0.19        0.74      1.04 o 
 -12   7   4        5.30        6.08      0.74 o 
 -11   7   4       21.98       20.28      0.74 o 
 -10   7   4        0.15        0.37      7.37 o 
  -9   7   4       25.13       27.81      0.76 o 
  -8   7   4        1.18        0.88      6.59 o 
  -7   7   4       26.58       23.61      0.66 o 
  -6   7   4       74.21       73.15      0.59 o 
  -5   7   4      309.80      304.11      2.08 o 
  -4   7   4      137.23      141.61      0.89 o 
  -3   7   4      758.65      729.59      3.94 o 
  -2   7   4      254.56      248.34      1.56 o 
  -1   7   4       58.28       65.42      0.52 o 
   0   7   4       15.85       13.31      0.56 o 
   1   7   4       52.95       47.67      0.48 o 
   2   7   4        3.17        1.62      4.66 o 
   3   7   4      199.47      199.79      1.47 o 
   4   7   4       31.81       34.75      0.56 o 
   5   7   4        1.75        2.46      6.02 o 
   6   7   4        9.00        8.02      0.66 o 
   7   7   4       28.20       28.03      0.66 o 
   8   7   4       26.99       29.85      0.74 o 
   9   7   4        2.13        0.49      8.51 o 
  10   7   4       56.25       62.41      1.70 o 
  11   7   4       82.66       85.96      1.70 o 
 -13   8   4        1.53        1.84      0.74 o 
 -12   8   4       12.76       11.46      0.74 o 
 -11   8   4       10.85       10.72      0.74 o 
 -10   8   4        9.40        9.25      0.74 o 
  -9   8   4      102.11       97.93      1.41 o 
  -8   8   4       63.17       62.28      0.99 o 
  -7   8   4       73.37       73.74      1.19 o 
  -6   8   4        7.70       11.54      0.74 o 
  -5   8   4      108.71      107.43      1.04 o 
  -4   8   4        0.48        0.16      4.91 o 
  -3   8   4       69.26       66.47      0.47 o 
  -2   8   4      396.92      395.83      2.60 o 
  -1   8   4       19.85       23.64      0.52 o 
   0   8   4       30.41       28.02      0.52 o 
   1   8   4        3.24        1.47      5.21 o 
   2   8   4        3.35        1.47      4.66 o 
   3   8   4       14.30       14.15      0.56 o 
   4   8   4       93.90       97.75      1.20 o 
   5   8   4      451.51      443.38      3.71 o 
   6   8   4       39.29       47.01      1.31 o 
   7   8   4       75.92       72.80      0.93 o 
   8   8   4        8.69        8.96      0.74 o 
   9   8   4       23.74       20.23      0.95 o 
  10   8   4        3.85        3.93      0.85 o 
  11   8   4       32.02       37.91      1.14 o 
 -12   9   4       50.54       49.97      1.11 o 
 -11   9   4       90.40       90.64      1.47 o 
 -10   9   4       44.15       43.16      0.76 o 
  -9   9   4      121.14      114.99      1.32 o 
  -8   9   4        8.00        8.51      0.74 o 
  -7   9   4        0.44        0.59      6.59 o 
  -6   9   4      324.72      322.48      2.74 o 
  -5   9   4       13.80        9.78      0.66 o 
  -4   9   4      403.35      403.01      3.01 o 
  -3   9   4       95.82      102.94      0.90 o 
  -2   9   4       20.49       16.82      0.52 o 
  -1   9   4       43.78       42.58      0.52 o 
   0   9   4      620.61      616.80      4.11 o 
   1   9   4       62.90       56.27      0.72 o 
   2   9   4       59.96       61.01      0.52 o 
   3   9   4      370.71      359.16      2.37 o 
   4   9   4      286.58      280.34      2.41 o 
   5   9   4      135.48      134.44      1.32 o 
   6   9   4        4.81        4.35      1.04 o 
   7   9   4       18.05       19.16      0.74 o 
   8   9   4       12.78       13.79      0.85 o 
   9   9   4        0.52        0.98      8.51 o 
  10   9   4       57.71       69.79      1.70 o 
 -12  10   4       61.43       64.59      1.47 o 
 -11  10   4       43.06       47.30      0.82 o 
 -10  10   4       88.11       89.36      1.32 o 
  -9  10   4      172.38      169.60      2.34 o 
  -8  10   4       43.04       43.71      0.83 o 
  -7  10   4       80.86       81.83      1.10 o 
  -6  10   4      105.87       95.80      1.32 o 
  -5  10   4       56.24       59.47      0.66 o 
  -4  10   4       60.38       60.98      0.88 o 
  -3  10   4        4.58        6.99      1.42 o 
  -2  10   4      225.11      224.66      1.67 o 
  -1  10   4      173.28      180.45      1.67 o 
   0  10   4       13.18       16.87      0.56 o 
   1  10   4      329.46      316.42      1.96 o 
   2  10   4      564.95      550.66      3.57 o 
   3  10   4       59.17       54.92      0.52 o 
   4  10   4        1.64        2.36      6.59 o 
   5  10   4      174.11      156.99      1.49 o 
   6  10   4        5.96        4.42      1.45 o 
   7  10   4        0.30        0.37      7.37 o 
   8  10   4        5.76        6.14      0.85 o 
   9  10   4        5.43        7.56      0.85 o 
  10  10   4        6.80        8.65      0.74 o 
 -12  11   4        8.39        8.96      0.74 o 
 -11  11   4        0.12        0.00      7.37 o 
 -10  11   4        9.36       11.24      0.66 o 
  -9  11   4       16.23       16.32      0.66 o 
  -8  11   4      274.96      262.00      2.64 o 
  -7  11   4      188.16      178.11      1.98 o 
  -6  11   4       49.46       42.53      0.76 o 
  -5  11   4      125.29      125.04      1.60 o 
  -4  11   4      201.43      194.75      1.64 o 
  -3  11   4       95.88       92.08      0.90 o 
  -2  11   4      193.77      200.67      1.80 o 
  -1  11   4       98.15      109.54      1.11 o 
   0  11   4       91.04       92.69      1.11 o 
   1  11   4     1009.54      973.75      5.61 o 
   2  11   4      446.99      452.29      3.24 o 
   3  11   4        7.75        7.35      0.66 o 
   4  11   4        0.86        0.88      6.59 o 
   5  11   4        0.45        0.00      7.37 o 
   6  11   4       26.85       26.17      0.74 o 
   7  11   4       21.04       17.46      0.74 o 
   8  11   4       48.96       57.48      1.20 o 
   9  11   4       12.53       20.28      0.74 o 
  10  11   4       19.51       29.52      0.85 o 
 -11  12   4        0.15        0.00      1.45 o 
 -10  12   4       14.75       13.06      0.66 o 
  -9  12   4       27.51       26.27      0.66 o 
  -8  12   4      185.82      181.10      2.52 o 
  -7  12   4      854.69      834.88      6.71 o 
  -6  12   4       76.83       71.87      1.04 o 
  -5  12   4       15.63       16.26      0.66 o 
  -4  12   4      768.02      770.26      5.50 o 
  -3  12   4      466.00      459.08      3.24 o 
  -2  12   4      263.71      257.02      2.02 o 
  -1  12   4      229.73      225.31      2.07 o 
   0  12   4     1614.05     1557.06      9.30 o 
   1  12   4      247.14      231.38      1.56 o 
   2  12   4      174.67      153.65      1.17 o 
   3  12   4      137.77      132.37      1.32 o 
   4  12   4        1.15        1.84      7.37 o 
   5  12   4       55.99       53.06      0.66 o 
   6  12   4      145.45      133.83      1.79 o 
   7  12   4       48.51       45.34      0.74 o 
   8  12   4       48.28       58.72      1.20 o 
   9  12   4       10.13        9.87      0.85 o 
 -10  13   4        3.40        4.28      0.85 o 
  -9  13   4        0.22        0.59      6.59 o 
  -8  13   4      136.27      132.38      1.49 o 
  -7  13   4       10.75       12.56      0.67 o 
  -6  13   4       22.48       22.18      0.66 o 
  -5  13   4      193.25      183.27      1.82 o 
  -4  13   4      103.71      100.40      0.98 o 
  -3  13   4      145.36      153.01      1.50 o 
  -2  13   4      351.77      355.50      2.68 o 
  -1  13   4      113.05      101.87      0.98 o 
   0  13   4        7.88        7.72      0.66 o 
   1  13   4      377.33      354.37      2.88 o 
   2  13   4        5.05        4.48      1.03 o 
   3  13   4        0.28        1.77      6.59 o 
   4  13   4       23.53       23.61      0.66 o 
   5  13   4       85.16       89.74      1.37 o 
   6  13   4       83.79       92.12      1.47 o 
   7  13   4        5.30        5.89      0.85 o 
   8  13   4       40.35       41.26      0.85 o 
   9  13   4      180.81      202.86      2.76 o 
 -10  14   4       15.20       14.58      0.72 o 
  -9  14   4       28.02       31.03      0.66 o 
  -8  14   4       12.35       12.49      0.66 o 
  -7  14   4       15.81       13.65      0.66 o 
  -6  14   4        0.00        0.00      6.59 o 
  -5  14   4       22.45       21.58      0.66 o 
  -4  14   4      145.37      149.04      1.89 o 
  -3  14   4      121.62      123.56      1.20 o 
  -2  14   4      108.71      107.10      0.98 o 
  -1  14   4       17.34       20.39      0.66 o 
   0  14   4       11.96       15.06      0.66 o 
   1  14   4      202.11      202.17      1.80 o 
   2  14   4        4.53        8.57      0.66 o 
   3  14   4       50.79       46.79      0.74 o 
   4  14   4      162.90      171.15      1.93 o 
   5  14   4        4.62        6.70      0.74 o 
   6  14   4       16.93       21.21      0.90 o 
   7  14   4        5.84        7.92      0.85 o 
   8  14   4      122.68      134.88      2.14 o 
  -9  15   4        0.63        0.88      6.59 o 
  -8  15   4       61.41       57.69      1.04 o 
  -7  15   4        2.99        3.82      0.85 o 
  -6  15   4        1.86        1.47      6.59 o 
  -5  15   4        8.92        8.12      0.66 o 
  -4  15   4        0.00        0.00      7.37 o 
  -3  15   4        6.46        7.08      0.74 o 
  -2  15   4       88.26       87.45      0.98 o 
  -1  15   4       39.14       38.35      0.60 o 
   0  15   4       23.43       24.12      0.60 o 
   1  15   4       19.83       17.22      0.60 o 
   2  15   4       26.61       28.33      0.66 o 
   3  15   4       65.62       68.84      1.11 o 
   4  15   4        7.38        8.39      0.85 o 
   5  15   4        8.37       10.10      0.74 o 
   6  15   4        1.52        0.74     10.42 o 
   7  15   4       46.40       51.61      0.98 o 
  -8  16   4        3.03        3.70      0.74 o 
  -7  16   4       16.80       16.26      0.66 o 
  -6  16   4        0.75        0.37      7.37 o 
  -5  16   4       10.82       10.31      0.66 o 
  -4  16   4       61.24       63.81      1.11 o 
  -3  16   4       16.86       18.07      0.74 o 
  -2  16   4       97.30      102.06      1.47 o 
  -1  16   4       14.63       16.03      0.60 o 
   0  16   4       23.49       23.61      0.66 o 
   1  16   4        6.40        7.04      0.74 o 
   2  16   4        0.77        0.00      6.59 o 
   3  16   4        9.39        9.88      0.85 o 
   4  16   4       46.41       49.39      0.74 o 
   5  16   4        3.81        3.90      0.85 o 
   6  16   4       14.24       17.68      1.04 o 
  -7  17   4        9.46       12.65      0.74 o 
  -6  17   4       63.35       70.28      1.70 o 
  -5  17   4        3.60        4.86      0.74 o 
  -4  17   4       19.16       21.07      0.74 o 
  -3  17   4      103.90      109.80      1.47 o 
  -2  17   4        1.81        2.83      1.45 o 
  -1  17   4       28.49       30.37      0.66 o 
   0  17   4       23.73       28.93      0.66 o 
   1  17   4      107.32      110.21      1.47 o 
   2  17   4        2.32        2.90      0.85 o 
   3  17   4        2.12        2.14      1.04 o 
   4  17   4      121.47      133.69      1.73 o 
   5  17   4        0.24        0.49      8.51 o 
  -6  18   4        0.55        1.41      1.04 o 
  -5  18   4       20.97       21.90      0.66 o 
  -4  18   4        0.36        0.74      7.37 o 
  -3  18   4        1.20        1.11      7.37 o 
  -2  18   4        0.01        0.37      7.37 o 
  -1  18   4       21.54       24.74      0.74 o 
   0  18   4        0.04        0.00      6.59 o 
   1  18   4        3.69        4.20      0.74 o 
   2  18   4       62.45       66.83      1.70 o 
   3  18   4       47.97       53.70      1.11 o 
   4  18   4        5.47        8.17      0.74 o 
  -4  19   4        0.86        1.36      1.45 o 
  -3  19   4        1.56        1.95      0.85 o 
  -2  19   4       40.46       43.16      0.76 o 
  -1  19   4        4.57        4.61      0.85 o 
   0  19   4        1.67        1.26      1.44 o 
   1  19   4        0.00        0.88      6.59 o 
   2  19   4        6.89        7.21      0.74 o 
 -13   1   5        9.15        9.37      0.74 o 
 -12   1   5        0.71        1.05      1.44 o 
 -11   1   5       17.73       17.22      0.60 o 
 -10   1   5        0.89        0.74      6.02 o 
  -9   1   5      147.02      140.78      1.20 o 
  -8   1   5      333.63      326.50      3.84 o 
  -7   1   5        5.22        6.89      1.44 o 
  -6   1   5      151.75      150.49      1.04 o 
  -5   1   5      805.26      811.25      4.87 o 
  -4   1   5       23.32       20.13      0.52 o 
  -3   1   5       52.66       55.64      0.52 o 
  -2   1   5        1.06        1.47      4.91 o 
  -1   1   5      324.74      326.03      1.86 o 
   0   1   5       70.41       70.21      0.54 o 
   1   1   5      125.08      109.55      1.20 o 
   2   1   5       14.76       10.33      0.85 o 
   3   1   5      210.59      193.05      1.80 o 
   4   1   5      103.40      106.45      1.20 o 
   5   1   5       14.16       13.42      0.60 o 
   6   1   5      120.22      115.95      1.20 o 
   7   1   5       33.91       37.83      0.60 o 
   8   1   5        0.04        0.00      6.02 o 
   9   1   5        0.59        2.46      1.44 o 
  10   1   5        1.45        1.92      1.03 o 
  11   1   5       89.86       90.47      1.88 o 
 -13   2   5       67.47       71.56      1.47 o 
 -12   2   5        0.16        0.00      6.59 o 
 -11   2   5      125.19      124.10      1.21 o 
 -10   2   5       73.97       73.07      1.34 o 
  -9   2   5        0.01        0.00      6.02 o 
  -8   2   5        8.58        9.20      0.60 o 
  -7   2   5        9.98       11.76      0.60 o 
  -6   2   5       15.96       14.18      0.56 o 
  -5   2   5       61.15       66.39      0.70 o 
  -4   2   5      462.25      461.71      2.90 o 
  -3   2   5        9.65        6.71      4.91 o 
  -2   2   5      137.94      123.70      0.93 o 
  -1   2   5       10.30       12.57      0.73 o 
   0   2   5       42.72       40.35      0.52 o 
   1   2   5       86.46       84.73      1.10 o 
   2   2   5       19.69       19.71      0.60 o 
   3   2   5      421.70      390.30      3.01 o 
   4   2   5        0.22        0.49      6.02 o 
   5   2   5      187.37      186.94      1.80 o 
   6   2   5      203.13      193.10      1.80 o 
   7   2   5      109.46      104.91      1.20 o 
   8   2   5      112.16      118.64      1.20 o 
   9   2   5        2.17        2.95      0.74 o 
  10   2   5       13.34       19.34      0.87 o 
  11   2   5       26.56       32.73      2.01 o 
 -13   3   5       12.38       14.81      0.74 o 
 -12   3   5        3.01        3.54      0.66 o 
 -11   3   5        1.85        0.88      6.59 o 
 -10   3   5       45.39       44.54      0.65 o 
  -9   3   5        1.02        1.47      6.02 o 
  -8   3   5        2.40        1.47      6.02 o 
  -7   3   5      432.96      426.29      2.91 o 
  -6   3   5       85.52       80.12      0.63 o 
  -5   3   5        3.01        2.95      5.21 o 
  -4   3   5       16.39       13.58      0.66 o 
  -3   3   5        0.60        0.16      4.91 o 
  -2   3   5      134.94      150.53      0.99 o 
  -1   3   5       53.53       53.10      0.49 o 
   0   3   5       59.34       68.64      0.49 o 
   1   3   5      755.26      783.28      5.15 o 
   2   3   5        3.29        2.95      6.02 o 
   3   3   5       77.73       77.46      0.69 o 
   4   3   5       12.62       10.40      0.66 o 
   5   3   5       19.53       19.78      0.66 o 
   6   3   5      143.46      138.07      1.20 o 
   7   3   5        1.79        0.74      6.02 o 
   8   3   5       25.05       24.61      0.60 o 
   9   3   5       80.19       76.67      1.32 o 
  10   3   5        1.08        1.41      1.04 o 
  11   3   5        9.62       13.34      0.74 o 
 -13   4   5        5.33        5.80      0.74 o 
 -12   4   5        5.74        4.05      0.74 o 
 -11   4   5        0.87        0.88      6.59 o 
 -10   4   5      103.82      104.68      1.32 o 
  -9   4   5       35.45       40.07      0.60 o 
  -8   4   5      275.96      275.39      2.41 o 
  -7   4   5        7.03        8.93      0.60 o 
  -6   4   5        7.46        6.76      1.03 o 
  -5   4   5       62.19       69.31      0.57 o 
  -4   4   5        0.84        1.66      5.21 o 
  -3   4   5       62.86       73.06      0.49 o 
  -2   4   5        2.85        1.80      4.91 o 
  -1   4   5        0.32        1.47      4.91 o 
   0   4   5      379.49      400.37      2.46 o 
   1   4   5       98.60      111.34      0.89 o 
   2   4   5      243.94      239.30      2.07 o 
   3   4   5        7.81        7.92      0.85 o 
   4   4   5       10.90       10.65      0.66 o 
   5   4   5      158.45      151.93      1.29 o 
   6   4   5       23.79       19.99      0.60 o 
   7   4   5       13.46       14.66      0.60 o 
   8   4   5        1.12        4.42      0.66 o 
   9   4   5       10.13        7.37      0.66 o 
  10   4   5       31.74       36.54      0.74 o 
  11   4   5        3.81        4.87      0.74 o 
 -13   5   5        2.43        1.95      0.85 o 
 -12   5   5       83.06       78.89      1.47 o 
 -11   5   5      112.60      114.25      1.47 o 
 -10   5   5       67.96       66.17      1.28 o 
  -9   5   5       94.22       86.12      1.32 o 
  -8   5   5      136.57      137.28      1.11 o 
  -7   5   5      195.32      179.18      1.67 o 
  -6   5   5      220.54      221.68      1.67 o 
  -5   5   5        9.54        6.89      1.03 o 
  -4   5   5       16.27       13.60      0.60 o 
  -3   5   5       51.79       47.23      0.58 o 
  -2   5   5       54.09       65.67      0.49 o 
  -1   5   5       83.55      100.61      0.76 o 
   0   5   5      730.13      772.50      4.52 o 
   1   5   5        0.03        0.00      5.21 o 
   2   5   5       27.72       28.28      0.60 o 
   3   5   5      100.63       94.04      1.03 o 
   4   5   5      512.88      490.35      3.69 o 
   5   5   5       34.57       36.64      0.60 o 
   6   5   5      131.14      123.85      1.20 o 
   7   5   5       13.71       19.20      1.05 o 
   8   5   5        0.30        0.88      6.59 o 
   9   5   5      196.61      207.14      2.07 o 
  10   5   5        0.03        0.00      7.37 o 
  11   5   5       20.14       26.16      1.13 o 
 -13   6   5       51.28       51.21      1.11 o 
 -12   6   5       65.56       66.86      1.91 o 
 -11   6   5        1.78        1.36      1.45 o 
 -10   6   5      111.44      114.72      1.91 o 
  -9   6   5      131.29      126.72      1.47 o 
  -8   6   5        1.58        1.72      6.02 o 
  -7   6   5       77.99       77.22      0.82 o 
  -6   6   5      411.02      402.25      2.85 o 
  -5   6   5       24.61       23.80      0.56 o 
  -4   6   5       31.57       37.67      0.49 o 
  -3   6   5       22.96       21.29      0.56 o 
  -2   6   5      845.57      872.53      5.01 o 
  -1   6   5      225.05      225.30      1.47 o 
   0   6   5        3.74        4.27      4.66 o 
   1   6   5       97.38      102.76      0.71 o 
   2   6   5      257.02      281.95      2.02 o 
   3   6   5        0.65        1.47      6.02 o 
   4   6   5      419.06      406.35      3.18 o 
   5   6   5       40.32       35.70      0.60 o 
   6   6   5       44.28       41.58      0.66 o 
   7   6   5      359.30      354.31      3.29 o 
   8   6   5      144.58      156.55      1.98 o 
   9   6   5       23.28       25.95      0.66 o 
  10   6   5        4.29        5.01      0.85 o 
 -12   7   5      164.86      161.40      2.21 o 
 -11   7   5        9.84       11.84      1.08 o 
 -10   7   5       83.14       84.74      1.47 o 
  -9   7   5        9.33        9.25      0.74 o 
  -8   7   5       10.47        9.27      0.66 o 
  -7   7   5       10.11        7.19      0.74 o 
  -6   7   5       42.23       47.19      0.56 o 
  -5   7   5       49.09       44.25      0.56 o 
  -4   7   5        7.13        5.97      1.42 o 
  -3   7   5       16.69       22.16      0.56 o 
  -2   7   5      299.41      314.98      2.23 o 
  -1   7   5      154.25      156.67      1.11 o 
   0   7   5      156.18      154.91      1.04 o 
   1   7   5      154.56      162.80      1.17 o 
   2   7   5      341.23      352.93      2.58 o 
   3   7   5     1324.34     1323.90      9.21 o 
   4   7   5      565.56      523.40      4.45 o 
   5   7   5       73.85       64.90      0.71 o 
   6   7   5       77.52       70.57      1.04 o 
   7   7   5       32.92       37.19      0.66 o 
   8   7   5       38.11       39.09      0.74 o 
   9   7   5        2.68        3.44      0.93 o 
  10   7   5       20.59       23.11      0.85 o 
 -12   8   5       93.76       99.49      1.47 o 
 -11   8   5      147.99      142.84      1.93 o 
 -10   8   5        0.02        0.37      7.37 o 
  -9   8   5        0.04        0.29      6.59 o 
  -8   8   5       16.96       16.21      0.66 o 
  -7   8   5       79.21       82.78      1.21 o 
  -6   8   5       36.34       30.97      0.66 o 
  -5   8   5       25.10       24.04      0.56 o 
  -4   8   5      513.40      485.75      3.34 o 
  -3   8   5        0.29        0.00      4.91 o 
  -2   8   5        2.27        4.60      5.21 o 
  -1   8   5      123.01      128.63      1.11 o 
   0   8   5        1.87        2.76      5.21 o 
   1   8   5       51.35       51.06      0.52 o 
   2   8   5       31.14       29.06      0.56 o 
   3   8   5     1118.03     1060.38      8.42 o 
   4   8   5      460.16      435.93      3.79 o 
   5   8   5       73.32       75.36      1.04 o 
   6   8   5       83.71       84.30      1.32 o 
   7   8   5        0.00        0.00      7.37 o 
   8   8   5       51.77       54.77      0.82 o 
   9   8   5       11.91       12.81      0.85 o 
  10   8   5       68.47       71.35      1.88 o 
 -12   9   5      202.25      203.84      2.70 o 
 -11   9   5        2.88        4.87      0.74 o 
 -10   9   5        0.71        0.37      7.37 o 
  -9   9   5       78.64       78.17      1.32 o 
  -8   9   5      230.84      226.38      2.12 o 
  -7   9   5        2.21        2.65      6.59 o 
  -6   9   5      233.12      221.66      1.98 o 
  -5   9   5        3.67        4.13      6.59 o 
  -4   9   5       10.37       10.31      0.74 o 
  -3   9   5      140.74      136.35      1.20 o 
  -2   9   5       59.21       64.45      0.56 o 
  -1   9   5      109.67      105.31      1.11 o 
   0   9   5      233.71      233.08      1.67 o 
   1   9   5       74.79       78.47      0.85 o 
   2   9   5       27.74       25.86      0.60 o 
   3   9   5       60.93       61.94      0.88 o 
   4   9   5      356.53      349.48      3.12 o 
   5   9   5       64.42       69.32      1.11 o 
   6   9   5       34.06       34.64      0.74 o 
   7   9   5       24.62       23.62      0.74 o 
   8   9   5        0.65        1.11      7.37 o 
   9   9   5        8.59        9.38      0.85 o 
  10   9   5      119.84      129.60      2.14 o 
 -11  10   5       61.97       60.42      1.11 o 
 -10  10   5       16.40       14.88      0.85 o 
  -9  10   5        0.02        0.00      6.59 o 
  -8  10   5        8.76        9.78      0.66 o 
  -7  10   5       39.32       37.49      0.66 o 
  -6  10   5       81.97       73.91      1.04 o 
  -5  10   5      201.34      194.25      1.98 o 
  -4  10   5       90.47       88.26      1.05 o 
  -3  10   5      397.95      393.19      3.01 o 
  -2  10   5       82.30       76.46      0.71 o 
  -1  10   5       19.27       19.71      0.60 o 
   0  10   5       88.31       90.49      0.93 o 
   1  10   5       74.03       72.20      0.59 o 
   2  10   5        3.13        3.19      6.02 o 
   3  10   5      172.29      164.85      2.08 o 
   4  10   5       56.04       47.55      0.74 o 
   5  10   5        8.10        6.17      0.85 o 
   6  10   5        0.02        0.00      7.37 o 
   7  10   5       20.16       21.80      0.74 o 
   8  10   5        0.70        0.00      8.51 o 
   9  10   5       18.54       19.67      0.85 o 
 -11  11   5        5.13        5.26      0.74 o 
 -10  11   5       22.98       23.71      0.85 o 
  -9  11   5       12.55       12.71      0.66 o 
  -8  11   5       59.91       56.32      0.70 o 
  -7  11   5        4.58        3.65      1.03 o 
  -6  11   5        9.93       10.31      0.74 o 
  -5  11   5       14.19       15.57      0.74 o 
  -4  11   5       14.08       13.66      0.74 o 
  -3  11   5       15.88       16.26      0.66 o 
  -2  11   5       15.64       15.36      0.66 o 
  -1  11   5       61.19       57.52      0.87 o 
   0  11   5        2.64        2.10      5.57 o 
   1  11   5      447.91      432.29      3.37 o 
   2  11   5       49.59       54.05      1.23 o 
   3  11   5       46.44       45.41      0.66 o 
   4  11   5        7.56        6.96      0.85 o 
   5  11   5        7.72        7.37      0.85 o 
   6  11   5        9.42        6.96      0.85 o 
   7  11   5        0.71        2.61      1.45 o 
   8  11   5        3.76        5.01      0.85 o 
   9  11   5        3.57        3.44      0.85 o 
 -10  12   5      105.36      108.69      1.47 o 
  -9  12   5        0.28        0.59      6.59 o 
  -8  12   5       18.34       16.83      0.66 o 
  -7  12   5       19.06       20.35      0.66 o 
  -6  12   5        0.76        0.29      6.59 o 
  -5  12   5        1.19        1.47      6.59 o 
  -4  12   5        4.04        5.17      1.03 o 
  -3  12   5       16.25       16.28      0.74 o 
  -2  12   5        9.01       10.05      0.66 o 
  -1  12   5      152.64      151.34      1.40 o 
   0  12   5       15.38       17.12      0.66 o 
   1  12   5        2.46        3.16      1.44 o 
   2  12   5      140.20      140.05      1.48 o 
   3  12   5        0.31        0.59      6.59 o 
   4  12   5       15.64       18.07      0.74 o 
   5  12   5       34.48       38.40      0.88 o 
   6  12   5        5.20        7.37      0.74 o 
   7  12   5       12.04       11.79      0.85 o 
   8  12   5       10.10        9.63      1.04 o 
 -10  13   5        0.28        0.11      1.44 o 
  -9  13   5        4.20        5.87      0.74 o 
  -8  13   5        3.93        5.60      0.74 o 
  -7  13   5        4.41        5.58      0.74 o 
  -6  13   5       47.69       48.06      0.66 o 
  -5  13   5       20.49       20.71      0.66 o 
  -4  13   5        8.07        8.29      0.74 o 
  -3  13   5        2.78        1.47      7.37 o 
  -2  13   5       28.87       29.22      0.66 o 
  -1  13   5       59.73       58.96      0.74 o 
   0  13   5       38.85       40.43      1.58 o 
   1  13   5       54.08       54.87      0.77 o 
   2  13   5        5.58        5.49      0.85 o 
   3  13   5        2.19        2.58      7.37 o 
   4  13   5        1.87        1.47      8.51 o 
   5  13   5       59.75       67.05      2.08 o 
   6  13   5        3.45        5.24      0.74 o 
   7  13   5        8.28        6.71      0.74 o 
   8  13   5       42.40       43.23      0.85 o 
  -9  14   5       14.41       14.18      0.66 o 
  -8  14   5        4.97        7.04      0.74 o 
  -7  14   5        7.62        8.16      0.74 o 
  -6  14   5        0.05        0.00      6.59 o 
  -5  14   5      243.31      246.78      2.45 o 
  -4  14   5       52.23       50.71      0.84 o 
  -3  14   5       41.09       39.81      0.66 o 
  -2  14   5        0.37        1.47      8.51 o 
  -1  14   5       65.44       68.48      1.91 o 
   0  14   5        2.57        4.29      1.04 o 
   1  14   5       22.04       21.14      0.85 o 
   2  14   5        0.11        0.74      7.37 o 
   3  14   5        4.62        7.37      0.85 o 
   4  14   5        9.92       10.45      0.85 o 
   5  14   5        8.28        8.17      0.74 o 
   6  14   5        4.79        4.99      0.85 o 
   7  14   5       19.91       22.30      1.44 o 
  -8  15   5        0.10        0.00      6.59 o 
  -7  15   5        1.32        1.18      6.59 o 
  -6  15   5       72.61       73.33      1.04 o 
  -5  15   5        2.19        3.63      0.74 o 
  -4  15   5        3.80        3.70      0.74 o 
  -3  15   5        3.68        4.42      0.85 o 
  -2  15   5        3.04        3.97      1.45 o 
  -1  15   5       42.32       44.65      1.06 o 
   0  15   5       16.56       15.77      0.85 o 
   1  15   5       30.85       35.04      0.74 o 
   2  15   5       19.82       20.03      0.85 o 
   3  15   5      195.74      199.38      2.21 o 
   4  15   5       30.18       33.41      0.85 o 
   5  15   5       17.21       20.63      0.85 o 
   6  15   5        8.01        7.66      1.47 o 
  -7  16   5       12.68       13.82      0.80 o 
  -6  16   5       23.22       22.86      0.74 o 
  -5  16   5       10.91       10.72      0.74 o 
  -4  16   5       16.50       18.35      0.66 o 
  -3  16   5       55.40       56.57      0.82 o 
  -2  16   5        4.03        3.47      0.85 o 
  -1  16   5        0.98        1.18      6.59 o 
   0  16   5        8.96        8.84      0.85 o 
   1  16   5       10.27       11.91      0.85 o 
   2  16   5        8.46        9.86      0.85 o 
   3  16   5        5.26        6.69      1.04 o 
   4  16   5       70.95       73.94      1.20 o 
   5  16   5        2.58        2.95      1.04 o 
  -6  17   5        6.58        8.09      0.85 o 
  -5  17   5       44.10       41.90      1.59 o 
  -4  17   5       11.81       11.79      0.66 o 
  -3  17   5       94.22       98.38      1.47 o 
  -2  17   5        2.13        1.54      1.04 o 
  -1  17   5       36.45       37.83      0.85 o 
   0  17   5        1.40        1.36      1.45 o 
   1  17   5       45.07       47.27      1.42 o 
   2  17   5        3.57        4.99      0.85 o 
   3  17   5       52.81       57.47      1.20 o 
   4  17   5        1.61        1.35      1.46 o 
  -4  18   5        8.10        8.96      0.74 o 
  -3  18   5       20.75       22.68      1.06 o 
  -2  18   5        0.08        1.25      1.45 o 
  -1  18   5       19.30       22.30      1.34 o 
   0  18   5       26.75       26.95      0.74 o 
   1  18   5        0.66        0.11      1.45 o 
   2  18   5      104.93      114.94      1.70 o 
 -13   0   6      125.85      127.97      8.10 o 
 -12   0   6       78.22       82.05      1.70 o 
 -11   0   6       31.19       27.52      0.85 o 
 -10   0   6      155.35      151.81      2.55 o 
  -9   0   6       13.92       12.81      0.85 o 
  -8   0   6       57.94       53.57      0.92 o 
  -7   0   6       52.04       48.62      0.85 o 
  -6   0   6      635.69      656.60      5.95 o 
  -5   0   6     4100.88     4119.84     34.21 o 
  -4   0   6      308.95      305.33      5.10 o 
  -3   0   6       29.33       29.12      0.74 o 
  -2   0   6       78.27       78.52      0.79 o 
  -1   0   6      464.33      499.91      5.35 o 
   0   0   6       74.50       65.87      1.15 o 
   1   0   6        4.70        7.21      1.46 o 
   2   0   6        5.43        7.21      1.46 o 
   3   0   6      211.76      210.73      2.55 o 
   4   0   6      588.45      586.72      6.20 o 
   5   0   6      363.37      332.70      3.90 o 
   6   0   6        2.57        2.95      8.51 o 
   7   0   6       56.52       53.04      0.85 o 
   8   0   6        1.67        1.96      8.51 o 
   9   0   6       32.68       29.52      0.85 o 
  10   0   6       51.29       50.14      2.08 o 
 -13   1   6        5.27        5.26      0.74 o 
 -12   1   6        4.03        3.24      0.66 o 
 -11   1   6       75.43       76.72      1.20 o 
 -10   1   6        8.00        8.41      0.60 o 
  -9   1   6       62.08       64.33      0.80 o 
  -8   1   6        0.03        0.25      6.02 o 
  -7   1   6       38.39       38.58      0.60 o 
  -6   1   6        2.56        3.68      1.43 o 
  -5   1   6     2207.08     2231.19     13.26 o 
  -4   1   6      410.10      413.49      2.71 o 
  -3   1   6       11.37       11.39      0.66 o 
  -2   1   6      108.08      108.33      0.93 o 
  -1   1   6       34.89       30.02      0.60 o 
   0   1   6      366.28      371.22      3.01 o 
   1   1   6      338.40      315.22      2.54 o 
   2   1   6        3.08        4.67      6.02 o 
   3   1   6      446.81      442.58      3.61 o 
   4   1   6       43.58       41.04      0.60 o 
   5   1   6      104.22       96.80      1.20 o 
   6   1   6       38.00       32.20      0.60 o 
   7   1   6        1.50        1.47      6.02 o 
   8   1   6       22.84       22.61      0.60 o 
   9   1   6       22.20       24.64      0.60 o 
  10   1   6      106.51      133.02      2.21 o 
 -13   2   6        3.81        4.24      0.66 o 
 -12   2   6        2.35        3.27      0.74 o 
 -11   2   6       13.81       13.37      0.60 o 
 -10   2   6        1.01        1.47      6.02 o 
  -9   2   6       64.43       60.86      0.64 o 
  -8   2   6        1.88        1.96      6.02 o 
  -7   2   6      172.49      165.43      1.64 o 
  -6   2   6      122.68      125.08      1.11 o 
  -5   2   6        3.64        5.35      1.03 o 
  -4   2   6        6.35        6.66      1.03 o 
  -3   2   6      355.09      347.71      2.18 o 
  -2   2   6      251.06      242.75      1.79 o 
  -1   2   6        3.12        3.93      6.02 o 
   0   2   6      209.90      203.59      1.80 o 
   1   2   6      169.02      167.46      1.52 o 
   2   2   6       66.11       69.28      0.60 o 
   3   2   6       54.01       52.33      0.60 o 
   4   2   6        8.78        7.92      0.60 o 
   5   2   6      158.97      145.07      1.33 o 
   6   2   6       12.74       13.58      0.60 o 
   7   2   6       55.92       50.13      0.60 o 
   8   2   6       62.61       67.14      1.20 o 
   9   2   6        0.02        0.00      6.59 o 
  10   2   6        4.40        4.24      0.66 o 
 -13   3   6       11.95       13.26      0.74 o 
 -12   3   6        5.10        4.42      0.66 o 
 -11   3   6        8.87        8.02      0.66 o 
 -10   3   6       21.38       20.66      0.60 o 
  -9   3   6       39.02       43.00      0.60 o 
  -8   3   6       43.91       40.30      0.60 o 
  -7   3   6       66.91       66.62      0.59 o 
  -6   3   6        3.53        4.05      1.43 o 
  -5   3   6        1.14        1.29      5.21 o 
  -4   3   6       28.47       25.85      0.52 o 
  -3   3   6       96.09       96.70      0.76 o 
  -2   3   6       13.38       15.05      0.66 o 
  -1   3   6      109.58      105.51      1.11 o 
   0   3   6       67.30       68.13      1.04 o 
   1   3   6       24.93       21.67      0.60 o 
   2   3   6        2.49        1.96      6.02 o 
   3   3   6        0.27        0.00      6.02 o 
   4   3   6      380.72      358.63      3.01 o 
   5   3   6      180.80      177.88      1.80 o 
   6   3   6        0.84        0.74      6.02 o 
   7   3   6        7.26        6.02      0.60 o 
   8   3   6       12.31       11.40      0.66 o 
   9   3   6       63.27       67.22      1.32 o 
  10   3   6      123.58      141.60      2.55 o 
 -12   4   6        0.69        0.74      1.04 o 
 -11   4   6        0.03        1.13      1.45 o 
 -10   4   6        6.37        6.19      0.66 o 
  -9   4   6       41.92       37.44      0.88 o 
  -8   4   6       10.15       10.66      0.60 o 
  -7   4   6      235.90      235.55      1.87 o 
  -6   4   6        0.00        0.00      5.57 o 
  -5   4   6      191.11      185.54      1.67 o 
  -4   4   6        3.71        4.42      1.42 o 
  -3   4   6       79.53       74.58      0.55 o 
  -2   4   6       57.42       57.10      0.56 o 
  -1   4   6      102.55      116.20      1.11 o 
   0   4   6      139.59      137.90      1.34 o 
   1   4   6        2.08        1.96      6.02 o 
   2   4   6        0.46        0.74      6.02 o 
   3   4   6      166.02      153.22      1.42 o 
   4   4   6       13.08       13.04      0.60 o 
   5   4   6      151.37      147.61      1.42 o 
   6   4   6        3.06        2.82      1.03 o 
   7   4   6       11.33       11.97      0.66 o 
   8   4   6       67.13       67.09      1.55 o 
   9   4   6        0.02        0.21      1.44 o 
  10   4   6        1.88        2.90      0.85 o 
 -12   5   6        0.02        0.91      1.45 o 
 -11   5   6        3.79        4.09      0.85 o 
 -10   5   6       33.22       31.36      0.74 o 
  -9   5   6       12.68       11.86      0.66 o 
  -8   5   6       58.53       58.41      0.64 o 
  -7   5   6        3.70        2.32      5.57 o 
  -6   5   6       20.86       21.07      0.56 o 
  -5   5   6        2.84        1.68      5.57 o 
  -4   5   6       13.14       12.97      0.52 o 
  -3   5   6      153.73      150.55      1.08 o 
  -2   5   6        3.02        2.95      5.57 o 
  -1   5   6        5.64        4.67      6.02 o 
   0   5   6       12.81       16.93      0.66 o 
   1   5   6        5.07        5.96      0.85 o 
   2   5   6        3.29        2.95      6.02 o 
   3   5   6      218.55      225.71      1.80 o 
   4   5   6      122.95      111.06      1.20 o 
   5   5   6       23.56       20.99      0.60 o 
   6   5   6      106.94      101.98      1.20 o 
   7   5   6       28.72       27.43      0.66 o 
   8   5   6       79.12       84.09      1.32 o 
   9   5   6       20.13       21.24      0.66 o 
  10   5   6       23.99       30.98      0.74 o 
 -12   6   6        2.58        2.58      0.74 o 
 -11   6   6        7.03        7.51      0.74 o 
 -10   6   6        6.43        8.17      0.74 o 
  -9   6   6       38.92       36.12      0.74 o 
  -8   6   6        0.61        0.98      6.02 o 
  -7   6   6       80.50       77.42      1.11 o 
  -6   6   6        0.01        0.00      5.57 o 
  -5   6   6        0.95        0.84      5.57 o 
  -4   6   6       26.40       27.68      0.52 o 
  -3   6   6      273.20      257.16      1.77 o 
  -2   6   6       76.41       70.36      0.71 o 
  -1   6   6        8.57        7.77      0.73 o 
   0   6   6        7.78        8.03      0.66 o 
   1   6   6       10.37        9.26      0.66 o 
   2   6   6       44.34       44.47      0.60 o 
   3   6   6      210.68      213.21      1.80 o 
   4   6   6        2.78        3.05      1.44 o 
   5   6   6       15.05       14.56      0.60 o 
   6   6   6       28.39       28.90      0.66 o 
   7   6   6       11.36       13.06      0.66 o 
   8   6   6        2.06        2.11      1.03 o 
   9   6   6       12.02       13.34      0.74 o 
 -12   7   6        8.82        7.93      0.74 o 
 -11   7   6       16.30       14.47      0.74 o 
 -10   7   6        0.01        0.00      7.37 o 
  -9   7   6       24.25       22.54      0.74 o 
  -8   7   6        0.18        0.59      6.59 o 
  -7   7   6       41.00       41.86      0.66 o 
  -6   7   6      124.64      118.40      1.12 o 
  -5   7   6      143.95      148.29      1.16 o 
  -4   7   6        0.93        0.84      5.57 o 
  -3   7   6       59.52       58.64      0.70 o 
  -2   7   6        2.81        2.10      5.57 o 
  -1   7   6       47.89       41.66      0.52 o 
   0   7   6       73.87       62.91      0.66 o 
   1   7   6       15.86       19.16      0.66 o 
   2   7   6       20.29       24.36      0.60 o 
   3   7   6       23.95       24.36      0.60 o 
   4   7   6        0.08        0.29      6.59 o 
   5   7   6       32.69       33.34      0.66 o 
   6   7   6        4.53        4.97      0.74 o 
   7   7   6        1.01        2.05      1.03 o 
   8   7   6        0.00        0.00      1.45 o 
   9   7   6       68.39       76.14      1.70 o 
 -11   8   6        9.02        9.49      0.83 o 
 -10   8   6        7.38        5.26      0.74 o 
  -9   8   6        5.19        5.50      0.85 o 
  -8   8   6       37.19       37.46      0.66 o 
  -7   8   6       17.97       16.37      0.66 o 
  -6   8   6       59.03       56.37      0.85 o 
  -5   8   6      246.37      239.23      1.87 o 
  -4   8   6        1.75        2.74      5.57 o 
  -3   8   6       15.01       14.82      0.56 o 
  -2   8   6       24.95       24.84      0.60 o 
  -1   8   6       24.99       23.14      0.60 o 
   0   8   6       16.98       17.45      0.66 o 
   1   8   6        3.52        3.68      6.02 o 
   2   8   6       54.14       53.34      0.60 o 
   3   8   6        0.51        0.59      6.59 o 
   4   8   6      136.11      127.62      1.32 o 
   5   8   6       68.75       65.98      1.04 o 
   6   8   6       43.31       46.57      0.66 o 
   7   8   6       13.54       12.57      0.74 o 
   8   8   6       17.58       22.54      0.74 o 
   9   8   6        0.46        0.70      1.04 o 
 -11   9   6       98.85      101.32      1.47 o 
 -10   9   6       17.06       16.73      0.79 o 
  -9   9   6       23.82       23.62      0.74 o 
  -8   9   6       40.19       42.17      0.66 o 
  -7   9   6        1.15        2.74      1.44 o 
  -6   9   6       46.81       39.81      0.66 o 
  -5   9   6      132.12      130.29      1.32 o 
  -4   9   6       50.98       47.77      0.66 o 
  -3   9   6       15.75       13.32      0.60 o 
  -2   9   6       96.97       99.61      1.32 o 
  -1   9   6       11.38       13.21      0.60 o 
   0   9   6        0.08        0.74      7.37 o 
   1   9   6       30.19       29.56      0.66 o 
   2   9   6        0.02        0.00      6.59 o 
   3   9   6      258.02      254.68      2.45 o 
   4   9   6       78.54       81.77      1.70 o 
   5   9   6        9.88       10.72      0.74 o 
   6   9   6       21.75       19.92      0.74 o 
   7   9   6        0.27        0.37      7.37 o 
   8   9   6       23.49       28.03      0.74 o 
 -11  10   6        1.80        1.47      0.85 o 
 -10  10   6        4.92        5.60      0.74 o 
  -9  10   6        0.54        1.37      1.44 o 
  -8  10   6        1.66        1.47      1.44 o 
  -7  10   6      102.61      101.73      1.32 o 
  -6  10   6        1.96        1.47      7.37 o 
  -5  10   6       50.46       51.62      0.66 o 
  -4  10   6        0.65        1.18      6.59 o 
  -3  10   6       30.12       34.30      0.74 o 
  -2  10   6      263.46      264.06      2.64 o 
  -1  10   6      309.91      315.84      2.74 o 
   0  10   6      349.82      360.74      3.68 o 
   1  10   6      270.43      272.02      2.45 o 
   2  10   6       38.42       40.47      0.80 o 
   3  10   6      145.83      147.74      1.77 o 
   4  10   6        2.31        2.72      1.45 o 
   5  10   6       11.01       13.01      0.74 o 
   6  10   6       25.17       28.83      0.85 o 
   7  10   6       20.18       22.96      0.85 o 
   8  10   6        1.88        3.44      0.85 o 
 -10  11   6      143.21      145.57      1.93 o 
  -9  11   6      170.96      171.41      2.26 o 
  -8  11   6       38.84       36.55      0.66 o 
  -7  11   6       24.40       28.90      0.66 o 
  -6  11   6      104.14      107.01      1.32 o 
  -5  11   6      139.38      142.44      1.40 o 
  -4  11   6       49.86       46.00      0.66 o 
  -3  11   6      250.02      248.12      2.55 o 
  -2  11   6       19.75       17.51      0.66 o 
  -1  11   6       60.61       63.96      0.93 o 
   0  11   6       53.15       51.30      1.06 o 
   1  11   6       19.27       18.44      0.74 o 
   2  11   6        2.79        2.95      1.45 o 
   3  11   6        1.93        2.95      0.85 o 
   4  11   6        9.15        8.41      0.85 o 
   5  11   6        0.01        0.74      7.37 o 
   6  11   6        2.24        2.42      0.85 o 
   7  11   6       27.18       34.33      0.77 o 
 -10  12   6       16.23       16.60      0.74 o 
  -9  12   6       42.89       42.94      0.71 o 
  -8  12   6      204.97      209.53      2.07 o 
  -7  12   6       27.99       25.39      0.66 o 
  -6  12   6       26.31       25.99      0.66 o 
  -5  12   6        5.27        6.32      0.74 o 
  -4  12   6      230.74      236.08      2.18 o 
  -3  12   6       22.27       24.09      0.85 o 
  -2  12   6      147.04      139.12      3.19 o 
  -1  12   6      787.18      798.46      7.37 o 
   0  12   6       50.38       52.07      0.85 o 
   1  12   6       33.25       32.46      0.85 o 
   2  12   6       35.99       34.40      1.06 o 
   3  12   6        4.57        4.42      0.85 o 
   4  12   6       91.99       93.34      1.91 o 
   5  12   6      108.59      106.17      1.70 o 
   6  12   6       59.88       65.32      1.28 o 
   7  12   6        4.73        7.79      0.74 o 
  -9  13   6      190.97      198.54      2.07 o 
  -8  13   6        0.07        0.00      6.59 o 
  -7  13   6       21.12       23.33      0.66 o 
  -6  13   6      174.60      188.68      1.98 o 
  -5  13   6       90.01       95.79      1.04 o 
  -4  13   6       10.12       11.54      0.74 o 
  -3  13   6       13.21       11.79      0.85 o 
  -2  13   6      135.88      137.98      1.88 o 
  -1  13   6       90.38       88.42      1.70 o 
   0  13   6      186.58      185.06      5.16 o 
   1  13   6       15.84       14.90      1.04 o 
   2  13   6        1.18        1.96      8.51 o 
   3  13   6       63.58       63.63      1.20 o 
   4  13   6        0.86        0.37      7.37 o 
   5  13   6       10.12       13.34      0.74 o 
   6  13   6       22.18       27.72      0.74 o 
  -8  14   6        6.01        6.05      0.74 o 
  -7  14   6       48.30       46.94      0.76 o 
  -6  14   6        6.19        6.32      0.74 o 
  -5  14   6      118.86      124.71      1.32 o 
  -4  14   6      122.72      132.38      1.32 o 
  -3  14   6       11.44       12.57      1.04 o 
  -2  14   6        5.56        5.89      1.04 o 
  -1  14   6       56.85       53.60      1.17 o 
   0  14   6       53.86       49.46      2.21 o 
   1  14   6       34.50       39.17      1.03 o 
   2  14   6       49.95       52.13      1.17 o 
   3  14   6      105.46      115.71      2.21 o 
   4  14   6        0.32        0.00     10.42 o 
   5  14   6       67.15       77.27      1.11 o 
  -7  15   6        0.49        0.64      1.03 o 
  -6  15   6       47.83       47.69      0.71 o 
  -5  15   6       13.71       13.90      1.06 o 
  -4  15   6        0.01        1.23      1.46 o 
  -3  15   6       12.64       12.55      1.22 o 
  -2  15   6        3.31        5.26      1.04 o 
  -1  15   6        0.04        0.00     10.42 o 
   0  15   6        0.94        0.00     10.42 o 
   1  15   6       10.82        9.65      1.04 o 
   2  15   6       54.97       58.25      1.20 o 
   3  15   6        1.65        1.47      1.04 o 
   4  15   6       58.83       67.84      1.75 o 
  -6  16   6       13.28       13.18      1.06 o 
  -5  16   6        2.48        2.47      0.85 o 
  -4  16   6       13.07       11.79      1.04 o 
  -3  16   6       27.03       29.04      0.94 o 
  -2  16   6        8.47        8.84      1.04 o 
  -1  16   6       28.42       28.75      1.04 o 
   0  16   6        0.30        0.00     10.42 o 
   1  16   6        7.80        8.88      1.04 o 
   2  16   6       65.38       67.82      1.40 o 
   3  16   6        3.95        3.02      1.04 o 
  -4  17   6       45.37       53.30      1.20 o 
  -3  17   6        0.38        0.00      8.51 o 
  -2  17   6        7.63        9.09      1.47 o 
  -1  17   6        1.11        0.74     10.42 o 
   0  17   6        4.54        4.42      1.04 o 
   1  17   6        0.90        1.47      1.46 o 
 -12   1   7        5.00        4.85      0.66 o 
 -11   1   7       71.43       77.77      1.47 o 
 -10   1   7       17.92       20.77      0.68 o 
  -9   1   7        1.21        2.46      1.44 o 
  -8   1   7        9.41       11.63      0.60 o 
  -7   1   7       24.48       23.64      0.60 o 
  -6   1   7      232.65      227.49      2.07 o 
  -5   1   7       61.89       61.24      0.62 o 
  -4   1   7      170.32      166.90      1.49 o 
  -3   1   7      133.78      137.94      1.11 o 
  -2   1   7      182.50      177.88      1.80 o 
  -1   1   7       12.07       12.06      0.60 o 
   0   1   7       71.30       73.53      0.69 o 
   1   1   7       34.00       32.46      0.60 o 
   2   1   7        1.74        1.96      6.02 o 
   3   1   7      129.65      126.29      1.20 o 
   4   1   7      147.38      136.23      1.26 o 
   5   1   7       38.56       34.46      0.66 o 
   6   1   7        2.88        3.39      0.85 o 
   7   1   7        6.28        6.57      0.60 o 
   8   1   7       41.63       46.77      0.66 o 
   9   1   7        3.89        5.11      0.66 o 
 -12   2   7        1.93        1.80      0.74 o 
 -11   2   7       25.07       25.16      0.68 o 
 -10   2   7       34.11       36.16      0.60 o 
  -9   2   7       17.29       17.02      0.60 o 
  -8   2   7        0.75        0.98      6.02 o 
  -7   2   7      126.06      125.58      1.43 o 
  -6   2   7        0.02        0.00      5.57 o 
  -5   2   7       13.85       13.10      0.52 o 
  -4   2   7       26.47       25.59      0.60 o 
  -3   2   7       47.98       48.94      0.60 o 
  -2   2   7        0.23        0.42      5.57 o 
  -1   2   7       60.16       55.82      0.77 o 
   0   2   7        8.48       10.14      0.66 o 
   1   2   7       21.36       19.04      0.60 o 
   2   2   7        0.58        0.49      6.02 o 
   3   2   7       11.02       10.85      0.60 o 
   4   2   7       21.41       22.61      0.60 o 
   5   2   7       68.27       63.52      1.04 o 
   6   2   7       27.27       26.86      0.60 o 
   7   2   7        3.47        3.24      0.66 o 
   8   2   7       11.71       12.86      0.60 o 
   9   2   7        9.79        6.85      0.66 o 
 -12   3   7       30.95       31.36      0.74 o 
 -11   3   7        6.58        9.17      0.66 o 
 -10   3   7        2.08        2.34      0.66 o 
  -9   3   7       33.49       36.74      0.78 o 
  -8   3   7       19.77       20.23      0.60 o 
  -7   3   7        4.97        4.48      1.03 o 
  -6   3   7        8.27        7.45      0.56 o 
  -5   3   7      112.30      111.46      1.26 o 
  -4   3   7      162.48      166.47      1.52 o 
  -3   3   7        0.79        0.98      6.02 o 
  -2   3   7      511.55      517.88      3.63 o 
  -1   3   7       70.55       69.27      0.69 o 
   0   3   7        2.36        2.95      6.02 o 
   1   3   7       73.02       71.50      0.85 o 
   2   3   7        1.82        1.72      6.02 o 
   3   3   7        8.67        8.23      0.66 o 
   4   3   7       50.88       46.23      0.66 o 
   5   3   7       80.15       80.87      1.20 o 
   6   3   7       61.63       70.07      1.20 o 
   7   3   7        8.89        8.01      0.60 o 
   8   3   7        6.37        7.71      0.66 o 
   9   3   7       20.30       21.90      0.66 o 
 -12   4   7        0.06        0.00      1.45 o 
 -11   4   7       65.81       62.04      1.70 o 
 -10   4   7       18.25       18.64      0.66 o 
  -9   4   7       22.68       24.12      0.60 o 
  -8   4   7        0.47        0.49      6.02 o 
  -7   4   7        1.82        1.47      6.02 o 
  -6   4   7        1.10        1.47      5.57 o 
  -5   4   7        0.20        0.25      6.02 o 
  -4   4   7        1.69        1.96      6.02 o 
  -3   4   7       14.17       16.12      0.60 o 
  -2   4   7       50.29       52.70      1.10 o 
  -1   4   7        7.72        6.84      0.66 o 
   0   4   7       17.29       18.45      0.60 o 
   1   4   7        4.32        4.03      1.44 o 
   2   4   7       25.54       27.52      0.60 o 
   3   4   7       18.65       20.20      0.60 o 
   4   4   7        0.47        0.74      6.02 o 
   5   4   7        0.90        0.74      6.02 o 
   6   4   7       17.56       18.32      0.66 o 
   7   4   7        9.05       12.25      0.66 o 
   8   4   7        3.30        2.95      0.66 o 
 -11   5   7        0.11        0.00      7.37 o 
 -10   5   7       16.63       19.33      0.90 o 
  -9   5   7        2.43        2.18      1.03 o 
  -8   5   7      107.83      106.58      2.09 o 
  -7   5   7       20.64       18.89      0.67 o 
  -6   5   7       19.60       17.08      0.56 o 
  -5   5   7        0.69        0.63      5.57 o 
  -4   5   7      236.77      235.57      1.79 o 
  -3   5   7        1.46        1.23      6.02 o 
  -2   5   7        0.49        0.49      6.02 o 
  -1   5   7       68.69       73.53      1.10 o 
   0   5   7      392.90      389.28      3.01 o 
   1   5   7        3.17        2.95      1.03 o 
   2   5   7       81.07       77.96      0.98 o 
   3   5   7      211.09      201.16      1.80 o 
   4   5   7        0.64        1.23      6.02 o 
   5   5   7       77.58       73.44      1.21 o 
   6   5   7        3.07        2.39      0.85 o 
   7   5   7        0.27        0.00      1.44 o 
   8   5   7        0.62        1.35      1.03 o 
 -11   6   7       32.79       32.83      0.74 o 
 -10   6   7       30.68       27.36      0.85 o 
  -9   6   7        0.60        2.49      1.45 o 
  -8   6   7       45.36       45.00      0.85 o 
  -7   6   7       10.81       11.26      0.56 o 
  -6   6   7        7.51        7.35      0.56 o 
  -5   6   7       10.49       12.06      0.60 o 
  -4   6   7      118.64      123.13      1.43 o 
  -3   6   7       46.11       43.00      0.60 o 
  -2   6   7       91.37       86.84      1.00 o 
  -1   6   7       34.95       33.48      0.66 o 
   0   6   7        0.33        0.00      6.02 o 
   1   6   7      460.81      461.53      3.61 o 
   2   6   7      512.60      497.97      3.78 o 
   3   6   7       15.95       14.83      0.60 o 
   4   6   7       13.68       14.33      0.60 o 
   5   6   7       68.77       69.67      1.04 o 
   6   6   7       35.28       33.32      0.66 o 
   7   6   7      145.96      153.05      1.98 o 
   8   6   7        4.72        4.51      0.66 o 
 -11   7   7       14.12       14.81      0.74 o 
 -10   7   7       14.83       15.87      0.74 o 
  -9   7   7       33.16       31.05      0.85 o 
  -8   7   7       13.40       16.60      0.74 o 
  -7   7   7        6.52        5.28      0.74 o 
  -6   7   7      174.64      165.07      1.54 o 
  -5   7   7        5.43        4.56      0.85 o 
  -4   7   7        1.19        0.49      6.02 o 
  -3   7   7      257.71      256.10      2.26 o 
  -2   7   7       74.17       74.34      0.87 o 
  -1   7   7      150.84      148.58      1.42 o 
   0   7   7        0.46        0.00      6.02 o 
   1   7   7      102.22      100.53      1.26 o 
   2   7   7      209.14      204.87      1.80 o 
   3   7   7      129.65      124.86      1.37 o 
   4   7   7       35.79       34.22      0.66 o 
   5   7   7       52.05       52.83      0.71 o 
   6   7   7      235.98      248.78      2.64 o 
   7   7   7        0.75        0.70      1.03 o 
   8   7   7        0.05        0.00      1.04 o 
 -11   8   7        7.25        6.50      0.74 o 
 -10   8   7       47.47       43.43      0.82 o 
  -9   8   7        0.29        0.49      8.51 o 
  -8   8   7       40.27       39.56      0.76 o 
  -7   8   7        5.21        5.28      0.74 o 
  -6   8   7        2.95        2.95      1.44 o 
  -5   8   7       97.64       91.60      1.11 o 
  -4   8   7      163.44      163.99      1.52 o 
  -3   8   7       64.61       59.68      0.66 o 
  -2   8   7       54.82       55.03      0.60 o 
  -1   8   7       15.08       13.95      0.66 o 
   0   8   7      101.76      100.86      0.98 o 
   1   8   7        8.30        6.24      0.66 o 
   2   8   7      540.63      531.42      4.45 o 
   3   8   7       13.25       12.71      0.66 o 
   4   8   7        0.30        0.29      6.59 o 
   5   8   7        1.58        2.44      0.85 o 
   6   8   7        0.26        0.59      6.59 o 
   7   8   7        2.32        2.95      0.85 o 
 -10   9   7        0.00        0.00      7.37 o 
  -9   9   7       33.77       33.57      0.74 o 
  -8   9   7        3.63        2.74      1.44 o 
  -7   9   7      116.32      112.04      1.32 o 
  -6   9   7        0.77        3.47      1.44 o 
  -5   9   7        5.31        5.04      0.85 o 
  -4   9   7        6.11        5.08      0.85 o 
  -3   9   7        1.75        1.84      7.37 o 
  -2   9   7        9.64       10.72      0.74 o 
  -1   9   7       15.59       16.97      0.74 o 
   0   9   7        3.40        4.89      0.85 o 
   1   9   7      161.74      161.92      1.77 o 
   2   9   7        8.21        8.18      0.74 o 
   3   9   7       32.06       30.97      0.66 o 
   4   9   7      143.17      144.67      1.77 o 
   5   9   7        6.14        5.89      0.85 o 
   6   9   7        0.17        0.00      7.37 o 
   7   9   7        2.61        2.47      0.85 o 
 -10  10   7        0.03        0.00      1.45 o 
  -9  10   7        6.11        7.06      0.74 o 
  -8  10   7       25.91       26.27      0.66 o 
  -7  10   7        6.43        4.86      0.74 o 
  -6  10   7       67.22       68.43      1.11 o 
  -5  10   7        4.70        5.89      0.85 o 
  -4  10   7        0.86        0.74      7.37 o 
  -3  10   7       51.05       50.60      0.85 o 
  -2  10   7       10.35       11.79      0.85 o 
  -1  10   7       56.16       52.48      1.44 o 
   0  10   7        0.99        1.18      6.59 o 
   1  10   7       40.23       43.33      0.66 o 
   2  10   7      131.44      130.29      1.32 o 
   3  10   7        2.53        1.58      1.44 o 
   4  10   7        5.41        5.86      0.85 o 
   5  10   7        0.30        0.00      7.37 o 
   6  10   7        0.53        0.74      1.04 o 
  -9  11   7        0.01        0.00      7.37 o 
  -8  11   7       34.24       33.99      0.89 o 
  -7  11   7       28.94       30.40      0.66 o 
  -6  11   7       21.01       23.62      0.74 o 
  -5  11   7       80.83       82.31      1.11 o 
  -4  11   7        2.41        2.21      7.37 o 
  -3  11   7        3.37        4.42      1.04 o 
  -2  11   7       68.74       76.14      1.70 o 
  -1  11   7        4.80        5.36      1.26 o 
   0  11   7       53.06       53.50      1.06 o 
   1  11   7        8.76        8.18      0.74 o 
   2  11   7        3.17        2.88      1.04 o 
   3  11   7        0.73        1.11      7.37 o 
   4  11   7       22.89       24.33      0.74 o 
   5  11   7       15.60       15.93      0.74 o 
   6  11   7        1.97        2.08      1.04 o 
  -8  12   7        0.68        1.26      1.44 o 
  -7  12   7       32.16       33.63      0.66 o 
  -6  12   7       35.47       37.73      1.28 o 
  -5  12   7        6.06        9.00      0.85 o 
  -4  12   7       11.47       10.99      0.85 o 
  -3  12   7        1.21        1.47     10.42 o 
  -2  12   7       15.52       16.98      1.04 o 
  -1  12   7        1.59        1.54      1.04 o 
   0  12   7       13.73       14.38      0.96 o 
   1  12   7       12.58       13.29      1.04 o 
   2  12   7       22.41       22.96      0.85 o 
   3  12   7        5.28        6.45      0.85 o 
   4  12   7        0.42        1.36      1.45 o 
   5  12   7        0.47        0.67      1.04 o 
  -8  13   7        1.09        1.89      0.85 o 
  -7  13   7       10.31       12.57      0.74 o 
  -6  13   7       16.62       16.98      0.74 o 
  -5  13   7       42.07       45.34      0.74 o 
  -4  13   7        9.87       11.79      0.85 o 
  -3  13   7        2.66        4.15      1.47 o 
  -2  13   7        2.93        4.42      1.04 o 
  -1  13   7        9.76       13.26      1.04 o 
   0  13   7        9.68       11.79      1.04 o 
   1  13   7        2.67        1.47      1.47 o 
   2  13   7        0.01        0.00      8.51 o 
   3  13   7        2.06        1.54      1.04 o 
   4  13   7       15.85       15.93      1.11 o 
  -6  14   7        2.76        2.47      0.85 o 
  -5  14   7        2.20        2.88      1.04 o 
  -4  14   7        1.14        0.98      8.51 o 
  -3  14   7        0.01        0.00     14.73 o 
  -2  14   7       15.60       17.68      1.47 o 
  -1  14   7        0.14        0.00     14.73 o 
   0  14   7        4.65        5.89      1.04 o 
   1  14   7       57.74       62.63      2.08 o 
   2  14   7       14.91       14.02      1.04 o 
   3  14   7       10.12       11.34      0.85 o 
  -5  15   7       17.56       20.84      1.44 o 
  -4  15   7       20.45       22.86      1.04 o 
  -3  15   7       27.75       29.47      1.47 o 
  -2  15   7       12.59       14.73      1.47 o 
  -1  15   7       12.02       10.31      1.47 o 
   0  15   7        0.29        0.74     10.42 o 
   1  15   7        8.23        7.66      1.47 o 
   2  15   7      108.61      115.55      2.58 o 
  -2  16   7        1.33        1.47      1.47 o 
  -1  16   7        5.61        4.42      1.47 o 
 -11   0   8       55.68       62.84      3.68 o 
 -10   0   8       60.18       63.39      2.08 o 
  -9   0   8        3.48        2.82      1.46 o 
  -8   0   8      103.22      111.01      1.70 o 
  -7   0   8     1237.54     1187.62     20.63 o 
  -6   0   8      290.72      281.71      8.84 o 
  -5   0   8        3.15        3.19      1.46 o 
  -4   0   8      133.54      132.45      2.82 o 
  -3   0   8       55.79       58.64      1.11 o 
  -2   0   8      632.40      617.92      6.81 o 
  -1   0   8      453.67      421.95      6.73 o 
   0   0   8       65.03       65.66      2.58 o 
   1   0   8        6.35        5.84      1.04 o 
   2   0   8      136.15      131.83      1.90 o 
   3   0   8        0.58        0.98      8.51 o 
   4   0   8       22.14       21.63      0.85 o 
   5   0   8       16.06       16.73      0.85 o 
   6   0   8        0.09        0.00      8.51 o 
   7   0   8       20.67       22.61      0.85 o 
 -11   1   8       19.53       17.02      0.60 o 
 -10   1   8       14.37       13.84      0.60 o 
  -9   1   8        0.20        0.25      6.02 o 
  -8   1   8       22.06       24.33      0.82 o 
  -7   1   8       46.67       47.72      1.70 o 
  -6   1   8      430.84      401.60      4.04 o 
  -5   1   8        6.74        6.56      0.66 o 
  -4   1   8        4.67        6.04      0.66 o 
  -3   1   8       57.43       55.56      0.72 o 
  -2   1   8        8.65       10.38      0.60 o 
  -1   1   8       41.35       39.60      0.60 o 
   0   1   8       70.52       64.87      0.76 o 
   1   1   8      148.42      146.79      1.45 o 
   2   1   8      179.85      175.36      1.80 o 
   3   1   8      178.42      173.78      2.09 o 
   4   1   8        5.69        6.31      0.60 o 
   5   1   8       23.05       21.97      0.60 o 
   6   1   8       11.63       12.68      0.60 o 
   7   1   8       26.52       25.95      0.77 o 
 -11   2   8        9.88       14.70      0.74 o 
 -10   2   8        6.58        9.05      0.80 o 
  -9   2   8       32.49       33.61      1.10 o 
  -8   2   8        4.22        5.82      0.66 o 
  -7   2   8      248.81      236.27      4.05 o 
  -6   2   8       72.28       69.86      1.91 o 
  -5   2   8        3.55        4.37      0.85 o 
  -4   2   8       53.56       51.59      0.60 o 
  -3   2   8      107.33      101.96      1.11 o 
  -2   2   8      108.10      112.75      1.20 o 
  -1   2   8        1.61        1.23      6.02 o 
   0   2   8       39.92       40.32      0.60 o 
   1   2   8       47.22       48.67      0.60 o 
   2   2   8       74.97       73.14      1.04 o 
   3   2   8        1.76        1.38      0.85 o 
   4   2   8       61.07       56.45      0.84 o 
   5   2   8        6.39        5.70      0.60 o 
   6   2   8       21.71       20.20      0.60 o 
   7   2   8       36.28       38.66      0.82 o 
 -11   3   8        8.02        9.27      0.66 o 
 -10   3   8        5.87        6.71      0.60 o 
  -9   3   8        0.50        0.00      6.02 o 
  -8   3   8        0.14        1.05      1.44 o 
  -7   3   8        2.21        2.95      0.85 o 
  -6   3   8        1.37        0.59      6.59 o 
  -5   3   8        5.87        6.02      0.73 o 
  -4   3   8       13.95       16.03      0.60 o 
  -3   3   8        5.25        7.85      0.56 o 
  -2   3   8       19.55       20.43      0.60 o 
  -1   3   8        0.12        0.00      6.02 o 
   0   3   8        0.14        0.00      6.02 o 
   1   3   8       40.84       38.33      0.60 o 
   2   3   8       78.58       71.89      0.98 o 
   3   3   8      202.93      200.48      1.80 o 
   4   3   8        5.47        5.31      0.66 o 
   5   3   8        4.32        3.94      0.66 o 
   6   3   8       14.29       16.86      0.66 o 
   7   3   8        5.08        3.54      0.66 o 
 -10   4   8        9.84       11.10      0.74 o 
  -9   4   8        3.07        1.92      0.85 o 
  -8   4   8       17.50       18.73      0.76 o 
  -7   4   8        0.01        0.37      7.37 o 
  -6   4   8       14.64       12.42      0.66 o 
  -5   4   8       60.88       61.17      0.79 o 
  -4   4   8       14.39       16.83      0.66 o 
  -3   4   8       22.77       23.86      0.60 o 
  -2   4   8        0.66        0.74      6.02 o 
  -1   4   8       23.51       20.63      0.60 o 
   0   4   8      100.36       94.34      1.20 o 
   1   4   8      125.42      122.80      1.20 o 
   2   4   8       38.02       36.92      0.66 o 
   3   4   8        4.12        4.20      0.73 o 
   4   4   8        3.92        5.15      0.66 o 
   5   4   8       16.79       16.65      0.61 o 
   6   4   8        3.23        2.66      0.66 o 
   7   4   8       25.59       26.83      0.66 o 
 -10   5   8        2.03        1.47      0.85 o 
  -9   5   8       16.35       19.74      0.90 o 
  -8   5   8        5.60        3.87      0.74 o 
  -7   5   8        1.52        2.47      0.85 o 
  -6   5   8        0.05        0.00      6.59 o 
  -5   5   8        2.08        1.77      6.59 o 
  -4   5   8        8.24        7.94      0.74 o 
  -3   5   8        1.42        1.57      1.44 o 
  -2   5   8        8.79        8.32      0.66 o 
  -1   5   8       35.65       34.14      0.60 o 
   0   5   8        5.15        3.30      0.73 o 
   1   5   8        0.01        0.49      6.02 o 
   2   5   8       10.51        9.63      0.60 o 
   3   5   8       33.26       32.03      0.66 o 
   4   5   8       48.73       47.21      0.67 o 
   5   5   8        7.11        6.46      0.60 o 
   6   5   8        5.98        5.66      0.66 o 
   7   5   8        0.89        0.40      0.74 o 
 -10   6   8       35.07       41.75      0.82 o 
  -9   6   8        1.70        0.77      1.04 o 
  -8   6   8        4.77        3.72      1.04 o 
  -7   6   8       14.68       16.26      0.66 o 
  -6   6   8       14.92       15.23      0.69 o 
  -5   6   8       14.46       14.18      0.66 o 
  -4   6   8       29.07       27.16      0.66 o 
  -3   6   8        0.53        0.49      6.02 o 
  -2   6   8       14.34       13.09      0.60 o 
  -1   6   8        5.15        7.70      0.66 o 
   0   6   8       95.22       97.13      1.41 o 
   1   6   8        6.93        8.92      0.66 o 
   2   6   8       20.19       19.45      0.60 o 
   3   6   8        1.62        1.82      0.73 o 
   4   6   8        7.30        6.39      0.66 o 
   5   6   8        0.01        0.00      6.59 o 
   6   6   8       21.38       24.87      0.75 o 
 -10   7   8        1.33        1.47      0.85 o 
  -9   7   8        1.34        1.47      1.04 o 
  -8   7   8        0.94        1.96      8.51 o 
  -7   7   8        1.68        4.05      1.46 o 
  -6   7   8       25.08       24.33      0.74 o 
  -5   7   8       16.28       16.21      0.66 o 
  -4   7   8        7.37        8.98      0.74 o 
  -3   7   8        0.90        0.88      6.59 o 
  -2   7   8        0.22        0.00      6.02 o 
  -1   7   8        0.02        0.00      6.02 o 
   0   7   8        9.47        9.48      0.66 o 
   1   7   8        7.92        9.12      0.60 o 
   2   7   8       50.15       48.98      0.82 o 
   3   7   8        5.78        5.89      0.74 o 
   4   7   8        0.00        0.95      1.44 o 
   5   7   8        0.30        0.00      6.59 o 
   6   7   8        0.05        1.16      1.44 o 
  -9   8   8        2.72        4.42      1.04 o 
  -8   8   8       21.20       25.67      1.19 o 
  -7   8   8       95.00       99.46      2.08 o 
  -6   8   8        7.08        6.69      1.04 o 
  -5   8   8        0.17        1.35      1.46 o 
  -4   8   8       30.37       30.69      0.99 o 
  -3   8   8        0.04        0.37      7.37 o 
  -2   8   8       34.73       32.44      0.66 o 
  -1   8   8       32.48       31.28      0.66 o 
   0   8   8       38.39       37.53      0.81 o 
   1   8   8       20.67       20.71      0.66 o 
   2   8   8      112.53      115.85      1.32 o 
   3   8   8        7.59        9.78      0.66 o 
   4   8   8        0.79        1.26      1.44 o 
   5   8   8       10.12        9.67      0.67 o 
   6   8   8        1.79        1.41      1.04 o 
  -9   9   8       26.80       27.03      0.85 o 
  -8   9   8        1.32        0.00      1.46 o 
  -7   9   8        0.14        0.00      1.46 o 
  -6   9   8        0.53        1.35      1.46 o 
  -5   9   8       35.99       36.95      1.36 o 
  -4   9   8       36.53       38.85      0.91 o 
  -3   9   8       19.63       17.40      0.74 o 
  -2   9   8       57.57       60.39      1.18 o 
  -1   9   8       52.00       51.59      1.03 o 
   0   9   8        0.48        1.18      6.59 o 
   1   9   8       29.03       29.31      0.75 o 
   2   9   8        9.84        9.49      0.66 o 
   3   9   8        0.47        0.59      6.59 o 
   4   9   8        1.99        1.44      0.74 o 
   5   9   8        0.26        1.02      1.45 o 
  -8  10   8        3.89        7.16      0.99 o 
  -7  10   8        0.01        1.35      1.46 o 
  -6  10   8        0.05        0.00      8.51 o 
  -5  10   8        2.98        2.95      1.04 o 
  -4  10   8       44.71       48.79      0.98 o 
  -3  10   8      114.72      117.40      1.70 o 
  -2  10   8      200.41      203.47      3.44 o 
  -1  10   8       30.17       30.66      0.66 o 
   0  10   8        0.80        1.26      1.44 o 
   1  10   8       50.99       53.69      0.79 o 
   2  10   8       17.21       17.17      0.66 o 
   3  10   8        0.93        0.74      1.04 o 
   4  10   8        0.20        0.67      1.04 o 
  -7  11   8        0.11        1.35      1.46 o 
  -6  11   8       10.44        9.38      0.85 o 
  -5  11   8        4.51        5.29      1.04 o 
  -4  11   8       70.81       67.58      1.44 o 
  -3  11   8      242.89      251.77      6.63 o 
  -2  11   8        6.22        6.71      1.04 o 
  -1  11   8        1.23        0.00      8.51 o 
   0  11   8       78.37       78.95      1.11 o 
   1  11   8        5.26        6.88      0.74 o 
   2  11   8       20.92       21.22      1.06 o 
   3  11   8        1.95        1.47      0.85 o 
   4  11   8        4.83        7.53      0.85 o 
  -6  12   8        2.77        4.42      1.04 o 
  -5  12   8       66.38       66.37      1.75 o 
  -4  12   8        2.18        1.47      1.04 o 
  -3  12   8       54.10       56.74      2.08 o 
  -2  12   8      141.64      140.81      3.68 o 
  -1  12   8        2.17        2.21      1.04 o 
   0  12   8        6.85        7.66      1.47 o 
   1  12   8       18.49       24.09      0.85 o 
   2  12   8        1.56        1.47      1.04 o 
   3  12   8       41.27       45.67      2.09 o 
  -5  13   8        7.40        6.83      1.17 o 
  -4  13   8       66.87       70.00      2.08 o 
  -3  13   8       91.69      101.69      2.08 o 
  -2  13   8        9.52        7.37      1.47 o 
  -1  13   8        3.78        2.95      1.47 o 
   0  13   8        1.18        1.34      1.47 o 
   1  13   8        1.52        1.54      1.04 o 
  -3  14   8        0.18        0.00     14.73 o 
  -2  14   8       93.31       97.25      2.95 o 
  -1  14   8        2.16        2.95      1.47 o 
  -9   1   9        0.99        1.41      1.04 o 
  -8   1   9       32.87       39.45      0.74 o 
  -7   1   9        3.23        3.68      0.74 o 
  -6   1   9        2.87        3.42      0.85 o 
  -5   1   9        3.46        4.37      0.85 o 
  -4   1   9       11.98       11.85      0.60 o 
  -3   1   9       26.46       27.09      0.60 o 
  -2   1   9        5.10        5.49      0.60 o 
  -1   1   9       30.72       30.78      0.60 o 
   0   1   9        0.30        0.00      6.02 o 
   1   1   9      110.96      111.28      1.20 o 
   2   1   9        7.54        6.46      0.60 o 
   3   1   9        4.75        4.42      0.60 o 
   4   1   9        8.85        8.17      0.60 o 
   5   1   9       13.14       14.38      0.60 o 
  -9   2   9        0.67        0.67      1.04 o 
  -8   2   9       73.23       78.15      1.47 o 
  -7   2   9        0.55        1.13      1.45 o 
  -6   2   9        4.49        4.42      0.66 o 
  -5   2   9       30.67       32.72      0.66 o 
  -4   2   9       15.04       15.65      0.66 o 
  -3   2   9        3.40        3.55      0.66 o 
  -2   2   9       18.97       18.20      0.60 o 
  -1   2   9        0.49        0.49      6.02 o 
   0   2   9       11.18       12.06      0.60 o 
   1   2   9       30.96       33.48      0.66 o 
   2   2   9       12.85       13.09      0.60 o 
   3   2   9       19.83       20.70      0.60 o 
   4   2   9        0.71        1.47      0.73 o 
   5   2   9        3.85        3.93      0.60 o 
  -9   3   9       35.38       33.57      0.74 o 
  -8   3   9       25.29       27.48      1.28 o 
  -7   3   9       25.52       27.72      0.74 o 
  -6   3   9        5.98        7.37      0.74 o 
  -5   3   9        0.74        0.29      6.59 o 
  -4   3   9        7.22        6.14      0.60 o 
  -3   3   9       32.67       33.19      0.60 o 
  -2   3   9       17.16       16.12      0.60 o 
  -1   3   9       59.81       61.41      0.76 o 
   0   3   9       10.95        9.87      0.60 o 
   1   3   9       37.77       38.91      0.79 o 
   2   3   9        0.01        0.00      6.02 o 
   3   3   9      188.06      184.27      1.80 o 
   4   3   9       31.65       32.67      0.60 o 
   5   3   9        2.71        2.05      0.66 o 
  -9   4   9        2.00        1.47      0.85 o 
  -8   4   9        7.01        5.26      0.74 o 
  -7   4   9       14.22       14.97      0.66 o 
  -6   4   9        1.29        2.90      0.85 o 
  -5   4   9        2.16        2.90      0.85 o 
  -4   4   9       60.42       62.63      1.11 o 
  -3   4   9       27.31       26.78      0.60 o 
  -2   4   9       25.37       26.32      0.60 o 
  -1   4   9       25.21       26.13      0.66 o 
   0   4   9        1.08        0.25      6.02 o 
   1   4   9       39.79       39.56      0.60 o 
   2   4   9       33.13       32.92      0.60 o 
   3   4   9        0.91        0.58      0.85 o 
   4   4   9        2.17        1.76      0.66 o 
   5   4   9        4.58        4.79      0.60 o 
  -9   5   9        0.08        0.00     10.42 o 
  -8   5   9        0.78        1.43      0.85 o 
  -7   5   9        6.33        7.51      0.74 o 
  -6   5   9       65.10       67.31      1.20 o 
  -5   5   9        0.04        0.29      6.59 o 
  -4   5   9       18.47       18.30      0.66 o 
  -3   5   9        4.20        5.28      0.74 o 
  -2   5   9       36.73       36.44      0.66 o 
  -1   5   9      177.19      177.47      1.80 o 
   0   5   9       48.33       46.28      0.97 o 
   1   5   9       29.92       28.05      0.60 o 
   2   5   9        4.91        3.70      0.66 o 
   3   5   9      102.13      106.48      1.47 o 
   4   5   9        3.42        2.95      0.66 o 
  -8   6   9        1.39        1.47      1.47 o 
  -7   6   9        0.12        0.12      1.46 o 
  -6   6   9        3.36        6.04      0.66 o 
  -5   6   9       41.70       42.75      0.66 o 
  -4   6   9        7.57        6.07      0.74 o 
  -3   6   9       40.64       39.00      0.81 o 
  -2   6   9       36.88       36.66      0.60 o 
  -1   6   9        5.25        4.51      0.66 o 
   0   6   9       98.19       96.98      1.32 o 
   1   6   9      186.06      181.27      1.98 o 
   2   6   9       35.23       34.52      0.66 o 
   3   6   9       11.73       14.46      0.66 o 
   4   6   9       59.85       61.59      1.15 o 
  -8   7   9       30.44       28.00      1.04 o 
  -7   7   9        0.94        0.00     10.42 o 
  -6   7   9       24.63       23.11      0.85 o 
  -5   7   9        0.99        0.37      7.37 o 
  -4   7   9        6.57        6.32      0.74 o 
  -3   7   9        3.58        2.23      0.74 o 
  -2   7   9        2.87        1.89      0.73 o 
  -1   7   9        3.28        3.81      0.66 o 
   0   7   9      375.00      374.57      3.17 o 
   1   7   9        8.02        8.84      0.66 o 
   2   7   9        5.80        5.60      0.74 o 
   3   7   9        0.13        0.00      6.59 o 
   4   7   9        2.65        2.23      0.74 o 
  -7   8   9        5.58        5.79      1.47 o 
  -6   8   9        5.55        5.29      1.04 o 
  -5   8   9       51.22       52.89      0.98 o 
  -4   8   9       29.38       26.56      0.74 o 
  -3   8   9       52.81       50.05      1.28 o 
  -2   8   9        0.74        1.11      7.37 o 
  -1   8   9       21.36       24.48      0.66 o 
   0   8   9       16.62       16.58      0.66 o 
   1   8   9      128.61      129.59      1.78 o 
   2   8   9       10.46       10.40      0.66 o 
   3   8   9        1.66        1.87      0.74 o 
  -6   9   9       40.50       42.90      0.98 o 
  -5   9   9        8.07        9.63      1.04 o 
  -4   9   9        2.77        2.25      1.04 o 
  -3   9   9        3.97        4.49      1.04 o 
  -2   9   9        6.18        6.96      0.85 o 
  -1   9   9       13.16       15.71      0.66 o 
   0   9   9      130.58      132.02      1.97 o 
   1   9   9       29.81       32.21      0.76 o 
   2   9   9        0.16        0.00      1.44 o 
  -5  10   9       11.36       14.00      1.22 o 
  -4  10   9       11.73       12.81      0.85 o 
  -3  10   9       10.25       12.32      0.85 o 
  -2  10   9       47.88       50.11      1.20 o 
  -1  10   9        0.19        0.00      1.04 o 
   0  10   9        3.70        4.06      0.74 o 
   1  10   9       20.69       20.98      0.66 o 
  -4  11   9       10.08       10.85      0.85 o 
  -3  11   9        0.19        0.00      1.04 o 
  -2  11   9        0.58        0.77      1.04 o 
  -1  11   9        4.06        4.42      1.04 o 
   0  11   9        1.27        0.67      1.04 o 
  -7   0  10        0.02        0.00      1.04 o 
  -6   0  10        0.79        1.34      1.47 o 
  -5   0  10        1.77        2.95      1.47 o 
  -4   0  10        1.96        1.47      1.47 o 
  -3   0  10       17.47       16.90      1.21 o 
  -2   0  10       89.50       83.08      1.70 o 
  -1   0  10       95.84      101.18      1.70 o 
   0   0  10       12.81       11.47      0.97 o 
   1   0  10        4.28        4.57      0.85 o 
   2   0  10        7.82        8.41      0.85 o 
  -7   1  10       25.25       22.26      0.66 o 
  -6   1  10        1.73        2.36      0.66 o 
  -5   1  10        7.65        8.84      0.74 o 
  -4   1  10       28.56       25.95      0.66 o 
  -3   1  10       43.59       45.00      0.65 o 
  -2   1  10        0.34        1.35      1.03 o 
  -1   1  10        3.60        3.68      0.60 o 
   0   1  10       56.39       58.20      0.96 o 
   1   1  10       48.93       47.86      1.10 o 
   2   1  10       37.53       40.09      0.60 o 
  -7   2  10       45.12       47.72      1.70 o 
  -6   2  10        0.73        0.72      0.74 o 
  -5   2  10       36.13       37.98      0.74 o 
  -4   2  10        0.67        1.35      1.03 o 
  -3   2  10        1.69        1.92      0.85 o 
  -2   2  10       16.64       14.78      0.60 o 
  -1   2  10        0.04        0.00      1.44 o 
   0   2  10       83.87       82.91      1.37 o 
   1   2  10      113.00      119.04      1.33 o 
   2   2  10       14.37       14.56      0.60 o 
  -6   3  10        6.38        4.63      0.85 o 
  -5   3  10       35.30       39.89      0.88 o 
  -4   3  10       12.07       16.63      0.66 o 
  -3   3  10        3.15        2.55      0.74 o 
  -2   3  10        4.40        4.13      0.66 o 
  -1   3  10        8.47        7.92      0.60 o 
   0   3  10       30.88       31.74      0.60 o 
   1   3  10       28.68       25.86      0.60 o 
   2   3  10       47.16       46.87      0.76 o 
  -6   4  10        0.46        0.00      1.45 o 
  -5   4  10       15.09       17.40      0.74 o 
  -4   4  10        3.46        3.70      0.74 o 
  -3   4  10        7.16        6.70      0.66 o 
  -2   4  10        1.52        0.74      1.03 o 
  -1   4  10        3.52        3.52      0.66 o 
   0   4  10        0.28        0.12      1.03 o 
   1   4  10       12.45       12.63      0.60 o 
  -5   5  10        0.08        0.00      1.44 o 
  -4   5  10        1.87        1.93      0.85 o 
  -3   5  10        2.11        1.47      0.74 o 
  -2   5  10        4.77        5.49      0.60 o 
  -1   5  10       14.46       16.65      0.61 o 
   0   5  10        1.92        1.50      0.66 o 
   1   5  10        4.44        6.02      0.60 o 
  -5   6  10        6.12        7.47      0.60 o 
  -4   6  10        0.41        1.26      1.44 o 
  -3   6  10       21.06       24.33      0.82 o 
  -2   6  10        0.17        0.00      1.03 o 
  -1   6  10        0.26        0.00      1.44 o 
   0   6  10        0.04        0.00      0.85 o 
  -3   7  10        5.44        4.99      0.85 o 
  -2   7  10        6.89        9.99      0.74 o 
  -1   7  10        0.18        0.00      0.85 o 
                                                 
